# Supplementary material for: Ethyl 1-(2,6-difluoro­benz­yl)-1H-1,2,3-triazole-4-carboxyl­ate
Source: Acta Crystallogr Sect E Struct Rep Online. 2010 Dec 15;67(Pt 1):o127. doi: 10.1107/S1600536810050014 (PMC3050293; doi:10.1107/S1600536810050014)
Supplement: Supplementary file 2 [file e-67-0o127-Isup2.hkl]

# 
# h,k,l, Fc-squared, Fo-squared, sigma(Fo-squared) and status flag 
# 
data_I
_shelx_title ' X in P2(1)/c' 
_shelx_refln_list_code          4 
_shelx_F_calc_maximum      109.03 
_exptl_crystal_F_000       552.00 
_reflns_d_resolution_high  0.8294 
 
loop_ 
 _symmetry_equiv_pos_as_xyz 
 'x, y, z' 
 '-x, y+1/2, -z+1/2' 
 '-x, -y, -z' 
 'x, -y-1/2, z-1/2' 
 
_cell_length_a     9.4540 
_cell_length_b    10.9630 
_cell_length_c    12.1670 
_cell_angle_alpha  90.000 
_cell_angle_beta   93.210 
_cell_angle_gamma  90.000 
 
_shelx_F_squared_multiplier     1.000 
 
loop_ 
 _refln_index_h 
 _refln_index_k 
 _refln_index_l 
 _refln_F_squared_calc 
 _refln_F_squared_meas 
 _refln_F_squared_sigma 
 _refln_observed_status 
   1   0   0      572.98      475.51      9.50 o 
   2   0   0      745.80      676.23     15.92 o 
   3   0   0      137.23      100.24      1.87 o 
   4   0   0      909.63     1123.65      7.03 o 
   5   0   0      138.52      108.09      2.64 o 
   6   0   0       29.79       23.45      1.69 o 
   7   0   0        9.39        7.59      1.49 o 
   8   0   0       33.77       24.78      2.43 o 
   9   0   0       20.25       19.52      2.43 o 
  10   0   0        0.02        2.53      1.73 o 
  11   0   0       11.58       17.95      3.12 o 
   1   1   0       48.61       37.99      2.03 o 
   2   1   0       25.36       37.15      0.91 o 
   3   1   0     1090.18     1045.55     25.32 o 
   4   1   0     2000.26     1846.96     27.44 o 
   5   1   0       25.09       22.76      1.06 o 
   6   1   0       62.38       68.35      1.76 o 
   7   1   0      347.91      336.85      4.05 o 
   8   1   0        4.03        3.28      1.32 o 
   9   1   0       97.63      101.04      4.32 o 
  10   1   0       30.55       27.20      2.05 o 
  11   1   0        3.86        5.23      1.75 o 
   0   2   0        2.62        2.33      0.25 o 
   1   2   0     8721.58    10089.20    300.58 o 
   2   2   0     5245.31     5201.67    243.29 o 
   3   2   0     1368.62     1305.44     68.96 o 
   4   2   0        1.56        0.19      0.70 o 
   5   2   0      403.09      409.55      9.61 o 
   6   2   0      200.81      176.15      4.15 o 
   7   2   0       66.97       63.38      3.17 o 
   8   2   0      117.32      119.36      2.91 o 
   9   2   0       28.04       32.22      1.91 o 
  10   2   0        0.29       -1.67      3.48 o 
  11   2   0        1.86        2.35      1.65 o 
   1   3   0     1311.22     1480.69     19.85 o 
   2   3   0      109.96      168.13     12.92 o 
   3   3   0        0.48        1.46      0.54 o 
   4   3   0      778.31      792.90     28.24 o 
   5   3   0      161.28      178.64      4.49 o 
   6   3   0      168.83      157.42      5.45 o 
   7   3   0      159.88      144.39      3.91 o 
   8   3   0      264.70      224.53      3.87 o 
   9   3   0        4.53        2.48      1.46 o 
  10   3   0        0.18       -0.09      1.52 o 
  11   3   0        0.85        0.15      1.76 o 
   0   4   0      407.85      442.41      4.11 o 
   1   4   0       11.64       10.00      0.91 o 
   2   4   0      452.17      520.74      4.82 o 
   3   4   0      417.06      476.52      5.05 o 
   4   4   0      423.08      499.07      5.65 o 
   5   4   0       53.71       66.99      2.47 o 
   6   4   0       15.63       21.12      1.81 o 
   7   4   0       57.14       50.79      2.89 o 
   8   4   0       18.62       13.14      2.32 o 
   9   4   0        2.21       -0.37      2.23 o 
  10   4   0        0.27        1.09      2.07 o 
   1   5   0      588.77      663.63      5.76 o 
   2   5   0      426.62      477.10      5.13 o 
   3   5   0      306.89      390.97      4.97 o 
   4   5   0        1.87        1.36      1.38 o 
   5   5   0        0.98       -1.12      1.28 o 
   6   5   0       11.69       16.72      1.77 o 
   7   5   0      103.68      106.58      3.68 o 
   8   5   0        0.02       -1.93      1.93 o 
   9   5   0        0.88        2.78      2.04 o 
  10   5   0        5.16        9.70      2.55 o 
   0   6   0     1942.05     2094.35     11.12 o 
   1   6   0       58.88       73.91      2.37 o 
   2   6   0       12.18       14.72      1.51 o 
   3   6   0      533.12      595.74      6.54 o 
   4   6   0       35.99       34.09      2.21 o 
   5   6   0      105.25      110.97      3.44 o 
   6   6   0        1.14        1.49      1.61 o 
   7   6   0        0.33       -1.58      1.89 o 
   8   6   0        7.29        8.88      2.29 o 
   9   6   0        9.51        7.06      2.52 o 
  10   6   0        1.16        0.60      2.15 o 
   1   7   0      298.13      277.64      4.65 o 
   2   7   0       22.52       28.04      1.98 o 
   3   7   0      166.41      193.57      4.22 o 
   4   7   0       90.65       99.21      3.37 o 
   5   7   0       56.37       59.74      2.93 o 
   6   7   0       36.83       37.31      2.88 o 
   7   7   0       71.34       71.39      3.64 o 
   8   7   0        5.04       12.69      2.40 o 
   9   7   0        0.14        0.42      2.26 o 
   0   8   0        2.50        2.82      1.55 o 
   1   8   0      100.51       88.15      3.08 o 
   2   8   0      133.05      131.97      3.74 o 
   3   8   0       82.54      104.26      3.50 o 
   4   8   0        1.87        0.29      1.84 o 
   5   8   0       12.88       13.57      2.38 o 
   6   8   0       28.41       27.10      2.90 o 
   7   8   0       85.21       89.43      4.16 o 
   8   8   0        0.65        2.86      2.33 o 
   9   8   0        8.02        6.50      2.49 o 
   1   9   0       97.44       90.77      3.60 o 
   2   9   0       87.03       91.00      3.45 o 
   3   9   0       32.38       37.78      2.59 o 
   4   9   0        3.94        1.89      2.13 o 
   5   9   0       38.72       45.47      3.29 o 
   6   9   0       48.97       58.00      3.54 o 
   7   9   0       20.21       16.68      3.15 o 
   8   9   0        0.16       -0.45      2.33 o 
   0  10   0      469.64      453.49      7.51 o 
   1  10   0      232.73      227.81      5.56 o 
   2  10   0      123.43      115.15      4.34 o 
   3  10   0       26.34       19.65      2.64 o 
   4  10   0       40.38       38.08      3.11 o 
   5  10   0        0.02       -0.26      2.44 o 
   6  10   0       36.18       38.33      3.45 o 
   7  10   0        7.84        7.92      2.74 o 
   1  11   0       69.41       63.81      3.83 o 
   2  11   0       30.80       27.46      3.23 o 
   3  11   0        0.42       -0.12      2.41 o 
   4  11   0        0.50       -2.66      2.66 o 
   5  11   0       35.07       25.23      3.38 o 
   6  11   0        4.37        5.66      2.71 o 
   0  12   0      102.69      104.51      4.69 o 
   1  12   0        7.27        7.47      2.60 o 
   2  12   0       71.01       59.81      3.99 o 
   3  12   0       32.14       38.44      3.43 o 
   4  12   0        0.01        1.02      2.75 o 
   1  13   0        5.82        5.82      2.58 o 
   2  13   0        6.49        6.08      2.48 o 
 -11   1   1        9.83       15.23      3.20 o 
 -10   1   1       16.61       15.11      1.83 o 
  -9   1   1        3.65        3.14      1.47 o 
  -8   1   1       59.91       65.42      3.85 o 
  -7   1   1       46.37       39.88      2.39 o 
  -6   1   1        0.01        1.92      1.45 o 
  -5   1   1      416.34      417.94      5.12 o 
  -4   1   1        0.40        0.36      0.53 o 
  -3   1   1      217.36      183.16      3.01 o 
  -2   1   1     1397.57     1266.83     16.61 o 
  -1   1   1      168.65      182.99      8.05 o 
   0   1   1      918.90      927.25      7.15 o 
   1   1   1     6566.56     6317.45     98.63 o 
   2   1   1      901.58      771.63     13.15 o 
   3   1   1      449.73      387.46      2.65 o 
   4   1   1      732.46      726.96      4.14 o 
   5   1   1       12.32       14.58      0.98 o 
   6   1   1        4.99        7.59      0.91 o 
   7   1   1      147.70      143.45      2.70 o 
   8   1   1       28.89       27.60      1.67 o 
   9   1   1        2.05        3.12      1.51 o 
  10   1   1        9.13        8.90      1.65 o 
  11   1   1        0.83        0.91      4.11 o 
 -11   2   1        7.62       10.37      2.87 o 
 -10   2   1       16.80       14.74      1.90 o 
  -9   2   1        0.59       -0.08      1.57 o 
  -8   2   1      145.62      155.95      3.14 o 
  -7   2   1       40.68       40.66      2.00 o 
  -6   2   1      399.17      380.67      8.72 o 
  -5   2   1      588.95      630.63     22.47 o 
  -4   2   1      120.49      105.03      5.03 o 
  -3   2   1      107.66       96.44      3.90 o 
  -2   2   1       62.19       48.47      0.91 o 
  -1   2   1        1.08       14.20      1.79 o 
   0   2   1      952.84     1028.97     15.29 o 
   1   2   1     7784.55     7836.66    593.88 o 
   2   2   1     4338.96     3800.76     32.97 o 
   3   2   1       19.35       21.38      0.81 o 
   4   2   1     2137.81     2039.34     30.18 o 
   5   2   1      344.64      337.76      3.90 o 
   6   2   1       27.92       31.59      1.89 o 
   7   2   1       79.06       79.04      2.55 o 
   8   2   1       10.86       12.90      1.41 o 
   9   2   1       76.61       73.97      6.72 o 
  10   2   1        1.14        2.84      1.38 o 
  11   2   1        9.86        7.89      2.30 o 
 -11   3   1        6.85        7.99      1.96 o 
 -10   3   1       16.34       17.02      1.96 o 
  -9   3   1       72.62       79.04      2.63 o 
  -8   3   1        0.06        0.88      1.31 o 
  -7   3   1       87.22       83.73      4.79 o 
  -6   3   1      291.79      286.28      9.10 o 
  -5   3   1      130.54      132.75      6.22 o 
  -4   3   1       80.04       75.10      2.67 o 
  -3   3   1      509.92      567.46     27.84 o 
  -2   3   1        0.02        5.20      1.73 o 
  -1   3   1       22.49       45.72     17.45 o 
   0   3   1      931.63     1070.65     13.13 o 
   1   3   1      692.35      660.17      3.22 o 
   2   3   1      265.11      278.04      2.31 o 
   3   3   1        1.08        2.47      0.95 o 
   4   3   1       16.42       16.64      1.00 o 
   5   3   1      272.71      299.78      5.50 o 
   6   3   1        0.10        1.06      1.98 o 
   7   3   1        1.88        0.88      1.22 o 
   8   3   1       48.95       50.80      2.25 o 
   9   3   1       32.51       34.45      2.58 o 
  10   3   1        5.64        3.29      3.61 o 
  11   3   1       19.26       18.96      2.11 o 
 -10   4   1       16.56       12.58      3.04 o 
  -9   4   1       10.15       14.05      2.30 o 
  -8   4   1        2.36        4.42      1.76 o 
  -7   4   1      142.03      151.26      4.31 o 
  -6   4   1       96.17      116.45      3.37 o 
  -5   4   1       56.95       74.42      2.63 o 
  -4   4   1      372.05      461.62      5.45 o 
  -3   4   1       93.15       97.24      2.44 o 
  -2   4   1     1988.18     2134.27     41.08 o 
  -1   4   1       61.59       43.52      1.45 o 
   0   4   1        6.88       10.56      0.60 o 
   1   4   1     1185.01     1311.29      7.26 o 
   2   4   1      388.66      333.76      3.98 o 
   3   4   1       92.67       92.05      2.37 o 
   4   4   1      213.39      214.01      3.80 o 
   5   4   1      167.81      186.07      3.86 o 
   6   4   1       15.26       23.89      1.87 o 
   7   4   1       17.83       16.55      2.24 o 
   8   4   1      127.48      120.42      4.34 o 
   9   4   1        1.59       -0.74      2.08 o 
  10   4   1        2.34       -0.14      2.26 o 
 -10   5   1        0.00        1.57      2.36 o 
  -9   5   1        9.35       13.74      2.37 o 
  -8   5   1        1.58       -0.45      1.99 o 
  -7   5   1        1.61        1.08      1.65 o 
  -6   5   1       70.04       66.38      2.86 o 
  -5   5   1      173.33      197.47      4.23 o 
  -4   5   1     1208.95     1418.58      9.95 o 
  -3   5   1      219.06      215.69      3.76 o 
  -2   5   1       79.02      108.42      2.58 o 
  -1   5   1      392.59      420.28      4.69 o 
   0   5   1      183.91      192.27      2.23 o 
   1   5   1     1538.82     1576.48      8.94 o 
   2   5   1      236.98      232.62      3.72 o 
   3   5   1      232.82      214.55      3.80 o 
   4   5   1       45.59       45.89      2.10 o 
   5   5   1       22.40       20.17      1.84 o 
   6   5   1        1.43        0.08      1.49 o 
   7   5   1       11.17        6.31      2.14 o 
   8   5   1        0.44       -0.11      2.06 o 
   9   5   1        2.12        6.50      2.06 o 
  10   5   1       28.75       34.26      3.45 o 
 -10   6   1        3.53       -1.05      2.56 o 
  -9   6   1       38.80       38.75      3.41 o 
  -8   6   1        0.29        1.89      2.06 o 
  -7   6   1        4.57        6.09      2.00 o 
  -6   6   1        0.04       -1.40      1.40 o 
  -5   6   1       13.91       11.16      1.80 o 
  -4   6   1      641.06      721.15      7.71 o 
  -3   6   1      384.56      446.33      5.79 o 
  -2   6   1       80.72      103.31      2.78 o 
  -1   6   1        3.16        5.33      1.21 o 
   0   6   1      349.08      405.45      5.85 o 
   1   6   1      322.62      291.43      4.37 o 
   2   6   1     1410.44     1473.22     10.04 o 
   3   6   1      623.05      774.08      7.47 o 
   4   6   1      341.17      391.15      5.76 o 
   5   6   1       20.00       18.63      1.95 o 
   6   6   1       87.40       92.26      3.56 o 
   7   6   1       12.28       13.46      2.32 o 
   8   6   1        8.48        9.92      2.18 o 
   9   6   1        0.01       -0.41      2.15 o 
  10   6   1        0.42        1.06      2.34 o 
  -9   7   1        2.76        0.42      2.51 o 
  -8   7   1       13.76       16.23      2.70 o 
  -7   7   1        2.59        3.07      2.13 o 
  -6   7   1      102.08      103.08      3.91 o 
  -5   7   1        7.23        6.70      1.81 o 
  -4   7   1        9.33       13.42      1.85 o 
  -3   7   1       34.44       50.42      2.44 o 
  -2   7   1      235.79      283.26      4.88 o 
  -1   7   1      482.45      532.27      6.25 o 
   0   7   1       56.00       49.80      1.50 o 
   1   7   1       33.78       34.67      1.94 o 
   2   7   1      711.43      720.10      7.54 o 
   3   7   1      141.07      135.09      3.67 o 
   4   7   1        0.43        2.28      1.50 o 
   5   7   1       22.59       32.55      2.56 o 
   6   7   1      397.02      419.22      7.25 o 
   7   7   1       15.50       19.73      2.43 o 
   8   7   1       22.85       20.74      2.70 o 
   9   7   1        0.01        1.14      2.14 o 
  -9   8   1        0.07        2.26      2.41 o 
  -8   8   1        0.10       -1.91      2.38 o 
  -7   8   1       21.37       27.16      2.90 o 
  -6   8   1        0.79        6.05      2.14 o 
  -5   8   1       49.46       47.73      3.16 o 
  -4   8   1      141.02      148.13      4.22 o 
  -3   8   1      178.68      184.52      4.42 o 
  -2   8   1      127.98      127.57      3.77 o 
  -1   8   1      157.54      160.17      4.01 o 
   0   8   1        0.81        1.90      3.00 o 
   1   8   1       59.07       55.96      2.65 o 
   2   8   1       45.27       38.64      2.44 o 
   3   8   1       89.13       92.32      3.40 o 
   4   8   1       26.37       23.18      2.25 o 
   5   8   1      437.58      493.43      7.76 o 
   6   8   1        8.35       11.07      2.68 o 
   7   8   1        4.66        4.97      2.45 o 
   8   8   1        8.68        5.51      2.40 o 
  -8   9   1        0.49        3.39      2.38 o 
  -7   9   1       47.49       53.39      3.75 o 
  -6   9   1       68.68       70.98      4.06 o 
  -5   9   1      208.82      222.04      5.75 o 
  -4   9   1       76.60       78.64      3.50 o 
  -3   9   1      111.79      105.44      3.90 o 
  -2   9   1       55.83       53.12      3.04 o 
  -1   9   1      343.88      367.11      6.29 o 
   0   9   1       11.72       10.75      1.44 o 
   1   9   1        7.21        7.92      2.07 o 
   2   9   1      122.53       99.34      3.77 o 
   3   9   1       54.09       62.82      3.09 o 
   4   9   1        3.73       -1.80      2.18 o 
   5   9   1      229.88      278.69      6.33 o 
   6   9   1        5.38        8.68      2.38 o 
   7   9   1       31.55       29.00      3.01 o 
   8   9   1       11.76       14.12      2.86 o 
  -7  10   1        9.05       14.66      2.96 o 
  -6  10   1       12.09       15.85      2.52 o 
  -5  10   1       36.04       42.58      3.35 o 
  -4  10   1       76.89       73.95      4.01 o 
  -3  10   1       85.42       92.51      3.97 o 
  -2  10   1      232.47      221.85      5.68 o 
  -1  10   1        1.40        2.21      2.17 o 
   0  10   1        4.02        4.07      1.45 o 
   1  10   1       61.46       55.90      3.19 o 
   2  10   1       15.70       13.70      2.43 o 
   3  10   1       14.36       17.42      2.60 o 
   4  10   1        1.00        3.80      2.14 o 
   5  10   1        4.33        4.69      2.71 o 
   6  10   1        6.44        5.18      2.53 o 
   7  10   1        0.00        1.34      2.36 o 
  -6  11   1        1.53        2.38      2.89 o 
  -5  11   1       38.26       27.90      3.30 o 
  -4  11   1        3.64       -0.14      2.70 o 
  -3  11   1       14.32       12.44      2.51 o 
  -2  11   1       17.60       17.72      2.85 o 
  -1  11   1        4.02        7.60      2.40 o 
   0  11   1       65.51       57.89      3.95 o 
   1  11   1       45.99       49.25      3.33 o 
   2  11   1      118.36      120.43      4.65 o 
   3  11   1       64.91       63.23      3.74 o 
   4  11   1        1.98        3.18      2.38 o 
   5  11   1        0.71        4.07      2.28 o 
   6  11   1        3.11        7.49      2.75 o 
  -4  12   1        6.04        5.86      2.53 o 
  -3  12   1        7.18       12.51      2.73 o 
  -2  12   1        0.39        2.86      2.37 o 
  -1  12   1       12.44       14.57      2.70 o 
   0  12   1        8.64        8.28      2.06 o 
   1  12   1        3.38        4.28      2.47 o 
   2  12   1       76.66       67.22      4.10 o 
   3  12   1        0.90       -0.56      2.73 o 
   4  12   1        7.25        6.47      2.63 o 
  -1  13   1        0.01       -2.59      2.59 o 
   0  13   1        3.22        7.80      1.70 o 
   1  13   1        9.71        6.45      2.75 o 
 -11   0   2        4.15        4.93      2.58 o 
 -10   0   2        0.97        1.79      2.14 o 
  -9   0   2      121.03      117.74      4.43 o 
  -8   0   2      276.54      261.49      5.71 o 
  -7   0   2        0.00       -1.39      1.39 o 
  -6   0   2      987.70      931.59      8.34 o 
  -5   0   2       83.02       99.15      2.63 o 
  -4   0   2      174.43      205.37      3.21 o 
  -3   0   2       58.18       51.05      1.46 o 
  -2   0   2      888.95      789.22     19.26 o 
  -1   0   2     3215.31     3351.23     35.00 o 
   0   0   2      590.29      558.03     21.10 o 
   1   0   2    10259.82    11177.26     71.53 o 
   2   0   2     8799.53     8025.54     68.70 o 
   3   0   2     5431.00     4676.16     57.88 o 
   4   0   2       36.31       22.14      1.45 o 
   5   0   2       57.61       64.09      2.24 o 
   6   0   2        0.29        2.38      1.10 o 
   7   0   2       94.61      105.51      3.41 o 
   8   0   2       69.33       80.64      3.27 o 
   9   0   2       22.44       20.73      2.30 o 
  10   0   2        0.37        3.12      1.85 o 
  11   0   2        4.01        3.56      2.47 o 
 -11   1   2       10.48        9.04      1.97 o 
 -10   1   2        7.22        8.73      1.70 o 
  -9   1   2       12.58        9.95      2.66 o 
  -8   1   2        0.00        0.99      1.68 o 
  -7   1   2        5.47        5.01      1.11 o 
  -6   1   2      355.57      350.04      3.75 o 
  -5   1   2       18.75       21.04      1.11 o 
  -4   1   2      435.72      440.63      6.81 o 
  -3   1   2      155.46      139.12      4.50 o 
  -2   1   2     6825.46     7163.81    233.77 o 
  -1   1   2      736.04      684.72      4.06 o 
   0   1   2      141.01      105.67      0.90 o 
   1   1   2     6028.88     6029.81     36.87 o 
   2   1   2    11888.18    12075.80    188.96 o 
   3   1   2     5201.56     4894.53     42.55 o 
   4   1   2     1472.47     1436.55     50.71 o 
   5   1   2      372.07      352.51      3.44 o 
   6   1   2        1.84        0.77      1.31 o 
   7   1   2       24.56       25.36      1.47 o 
   8   1   2       12.37        9.14      1.44 o 
   9   1   2        0.64        0.60      1.26 o 
  10   1   2        9.31       11.52      1.62 o 
  11   1   2        5.50        5.03      1.60 o 
 -11   2   2        1.88        1.29      1.82 o 
 -10   2   2       25.28       31.36      3.84 o 
  -9   2   2        7.81        4.20      1.51 o 
  -8   2   2        1.23        1.58      1.42 o 
  -7   2   2       56.35       53.25      1.96 o 
  -6   2   2      477.32      494.98     17.84 o 
  -5   2   2       79.52       82.87      1.81 o 
  -4   2   2       24.79       28.44      1.07 o 
  -3   2   2      794.68      810.89     31.62 o 
  -2   2   2     3758.35     3838.39    155.50 o 
  -1   2   2     1799.17     1910.92     44.41 o 
   0   2   2      147.64      160.06      1.96 o 
   1   2   2     4683.60     4428.72     95.76 o 
   2   2   2      797.90      667.96     23.07 o 
   3   2   2       97.26       85.04      1.47 o 
   4   2   2       23.84       20.88      1.10 o 
   5   2   2       29.22       37.53      1.30 o 
   6   2   2       28.15       27.37      2.02 o 
   7   2   2       35.82       39.95      1.74 o 
   8   2   2        2.18        1.41      1.22 o 
   9   2   2        0.14       -0.01      1.26 o 
  10   2   2        0.64        0.71      1.43 o 
  11   2   2        4.35        7.55      1.73 o 
 -11   3   2        4.46        3.76      1.77 o 
 -10   3   2       72.99       77.59      2.94 o 
  -9   3   2      106.32      115.40      3.13 o 
  -8   3   2        6.34        5.37      1.39 o 
  -7   3   2       51.71       54.28      1.90 o 
  -6   3   2       41.58       42.80      3.39 o 
  -5   3   2      191.47      190.53     10.16 o 
  -4   3   2      708.82      658.31     33.63 o 
  -3   3   2     1104.96     1259.69     59.27 o 
  -2   3   2        3.54        2.60      0.51 o 
  -1   3   2      450.83      442.68      9.33 o 
   0   3   2      759.89      737.93      5.88 o 
   1   3   2     1327.68     1217.75     31.86 o 
   2   3   2      682.08      798.54     20.86 o 
   3   3   2       28.31       29.94      1.80 o 
   4   3   2      627.41      551.16      4.96 o 
   5   3   2        0.22        0.29      1.93 o 
   6   3   2        5.27        9.06      1.15 o 
   7   3   2      518.85      538.88     15.82 o 
   8   3   2        0.61       -1.84      2.65 o 
   9   3   2       12.47       15.25      1.74 o 
  10   3   2        6.60       10.44      1.62 o 
 -10   4   2        4.50       -0.27      2.44 o 
  -9   4   2       45.25       45.16      3.30 o 
  -8   4   2       14.42       16.33      2.43 o 
  -7   4   2       33.13       31.43      2.34 o 
  -6   4   2        0.50        6.65      1.51 o 
  -5   4   2      277.51      299.67      4.89 o 
  -4   4   2      236.38      249.81      4.17 o 
  -3   4   2      577.30      670.87      6.10 o 
  -2   4   2        3.11        2.22      0.94 o 
  -1   4   2      542.82      649.06      5.31 o 
   0   4   2      308.67      321.48      5.23 o 
   1   4   2       30.98       51.02      1.60 o 
   2   4   2      567.95      515.90      4.94 o 
   3   4   2       27.93       18.06      1.34 o 
   4   4   2      292.85      252.46      4.16 o 
   5   4   2      435.82      420.06      5.72 o 
   6   4   2      319.16      314.12      5.58 o 
   7   4   2       72.93       78.64      3.35 o 
   8   4   2       31.86       29.41      2.86 o 
   9   4   2       11.27        9.53      2.40 o 
  10   4   2        1.00        0.84      2.26 o 
 -10   5   2       15.96       12.89      2.98 o 
  -9   5   2        0.02        0.26      2.18 o 
  -8   5   2       34.36       37.54      2.86 o 
  -7   5   2        2.32        3.65      1.70 o 
  -6   5   2       18.43       20.09      1.98 o 
  -5   5   2       53.23       54.07      2.60 o 
  -4   5   2       31.06       31.46      2.00 o 
  -3   5   2        6.48        2.02      1.27 o 
  -2   5   2        1.56        4.51      1.02 o 
  -1   5   2       14.68       12.27      1.24 o 
   0   5   2        0.06       -0.25      0.65 o 
   1   5   2        0.00       -0.76      0.89 o 
   2   5   2      796.41      780.61      6.63 o 
   3   5   2      164.98      191.21      3.69 o 
   4   5   2        2.90        1.99      1.28 o 
   5   5   2       53.14       48.47      2.48 o 
   6   5   2       61.44       55.93      2.80 o 
   7   5   2       38.17       44.08      2.79 o 
   8   5   2        5.74        6.76      1.98 o 
   9   5   2        0.43       -2.07      2.18 o 
  10   5   2        0.76       -0.30      2.22 o 
 -10   6   2        0.14        1.80      2.38 o 
  -9   6   2       43.07       47.86      3.60 o 
  -8   6   2        0.59       -2.36      2.36 o 
  -7   6   2       10.67        8.59      2.22 o 
  -6   6   2        0.28        1.98      1.61 o 
  -5   6   2        2.55        2.94      1.58 o 
  -4   6   2      181.77      205.85      4.33 o 
  -3   6   2       57.67       53.04      2.33 o 
  -2   6   2        0.07        1.51      1.12 o 
  -1   6   2      293.38      338.38      4.76 o 
   0   6   2       77.74       84.67      1.79 o 
   1   6   2      153.16      178.75      3.52 o 
   2   6   2       29.71       29.91      1.81 o 
   3   6   2        5.22        0.90      1.29 o 
   4   6   2       30.10       25.95      2.14 o 
   5   6   2       92.14       87.33      3.23 o 
   6   6   2       34.77       32.63      2.40 o 
   7   6   2       32.31       31.94      2.71 o 
   8   6   2        8.27        7.43      2.25 o 
   9   6   2       13.58       15.86      2.68 o 
  -9   7   2        2.32        4.42      2.49 o 
  -8   7   2       14.08       17.38      2.68 o 
  -7   7   2        0.40        1.49      1.98 o 
  -6   7   2        0.32       -1.24      1.76 o 
  -5   7   2        0.84        2.14      1.66 o 
  -4   7   2        2.30        2.97      1.51 o 
  -3   7   2        1.04        2.19      1.36 o 
  -2   7   2      290.48      348.03      5.43 o 
  -1   7   2        6.75        5.14      1.53 o 
   0   7   2      238.82      251.22      5.01 o 
   1   7   2       50.89       52.57      2.35 o 
   2   7   2       57.97       55.09      2.48 o 
   3   7   2        3.01        3.88      1.53 o 
   4   7   2       37.23       37.15      2.45 o 
   5   7   2      195.78      183.10      4.79 o 
   6   7   2       96.92       92.72      3.83 o 
   7   7   2       12.27       13.08      2.36 o 
   8   7   2       29.23       35.94      2.90 o 
   9   7   2       19.66       22.64      3.08 o 
  -9   8   2       22.13       26.74      3.26 o 
  -8   8   2       17.14       17.59      2.85 o 
  -7   8   2       18.60       24.03      2.92 o 
  -6   8   2      117.46      135.11      4.64 o 
  -5   8   2       26.70       36.40      2.74 o 
  -4   8   2       14.47       15.25      2.21 o 
  -3   8   2       22.71       28.89      2.30 o 
  -2   8   2      485.45      531.53      7.07 o 
  -1   8   2       30.80       30.49      2.30 o 
   0   8   2       25.90       31.82      3.18 o 
   1   8   2       34.07       39.07      2.43 o 
   2   8   2       15.83       15.81      1.84 o 
   3   8   2        0.07       -1.08      1.62 o 
   4   8   2      110.21      117.86      4.00 o 
   5   8   2        6.72        6.61      2.26 o 
   6   8   2      120.52      136.08      4.75 o 
   7   8   2       18.31       21.66      2.55 o 
   8   8   2        3.31        2.23      2.41 o 
  -8   9   2       11.03       11.42      3.01 o 
  -7   9   2        1.61        2.03      2.40 o 
  -6   9   2        4.03       12.06      2.45 o 
  -5   9   2      310.34      330.19      6.91 o 
  -4   9   2      158.59      156.68      4.94 o 
  -3   9   2      193.79      208.28      5.28 o 
  -2   9   2       63.95       66.28      3.22 o 
  -1   9   2       25.66       27.87      2.40 o 
   0   9   2      163.27      169.57      7.13 o 
   1   9   2      318.60      303.27      5.88 o 
   2   9   2      189.71      200.15      4.98 o 
   3   9   2        2.98        4.27      1.91 o 
   4   9   2       50.84       47.36      3.31 o 
   5   9   2        0.32       -1.74      2.13 o 
   6   9   2        5.87        5.93      2.11 o 
   7   9   2       12.25       10.60      2.67 o 
   8   9   2        0.04       -1.96      2.58 o 
  -7  10   2        8.90        6.05      2.75 o 
  -6  10   2       16.22       19.12      3.09 o 
  -5  10   2       36.80       42.99      3.50 o 
  -4  10   2       48.13       51.11      3.56 o 
  -3  10   2      228.35      241.66      5.98 o 
  -2  10   2       23.01       20.16      2.75 o 
  -1  10   2       58.43       48.22      3.23 o 
   0  10   2        3.05       -1.77      2.32 o 
   1  10   2        1.16        3.73      1.88 o 
   2  10   2      212.50      199.61      5.47 o 
   3  10   2       50.48       50.75      3.41 o 
   4  10   2      105.80      109.85      4.49 o 
   5  10   2       57.07       53.94      3.54 o 
   6  10   2        0.21        3.73      2.29 o 
   7  10   2        1.27       -0.90      2.62 o 
  -6  11   2       33.99       28.50      3.72 o 
  -5  11   2        9.14        9.14      2.92 o 
  -4  11   2      135.07      127.29      4.90 o 
  -3  11   2       37.04       44.98      3.48 o 
  -2  11   2       95.91       90.55      4.20 o 
  -1  11   2      129.21      119.08      4.65 o 
   0  11   2      138.70      129.57      4.35 o 
   1  11   2      105.21      111.17      4.55 o 
   2  11   2       37.91       33.08      3.50 o 
   3  11   2       50.27       46.85      3.64 o 
   4  11   2        8.93       13.70      2.58 o 
   5  11   2        2.46       -0.42      2.59 o 
   6  11   2       40.65       45.70      3.68 o 
  -4  12   2        1.81        1.77      2.73 o 
  -3  12   2        4.97        6.24      2.73 o 
  -2  12   2        4.36        2.06      2.47 o 
  -1  12   2        1.85       -0.80      2.41 o 
   0  12   2        0.04        2.18      1.74 o 
   1  12   2       43.22       48.93      3.50 o 
   2  12   2       64.46       52.84      3.84 o 
   3  12   2       68.92       54.71      4.14 o 
   4  12   2        6.07        2.68      2.73 o 
  -1  13   2       10.44       14.06      2.75 o 
   0  13   2        0.98        0.47      1.80 o 
   1  13   2        7.81        5.45      2.81 o 
 -11   1   3        0.16        0.78      3.10 o 
 -10   1   3       10.99        9.55      2.01 o 
  -9   1   3       20.44       18.48      1.90 o 
  -8   1   3      706.24      699.49     17.13 o 
  -7   1   3      104.98       91.90      2.34 o 
  -6   1   3       22.25       22.30      1.25 o 
  -5   1   3       11.03        7.19      1.05 o 
  -4   1   3        8.92        6.76      1.91 o 
  -3   1   3      638.08      712.47     16.57 o 
  -2   1   3      311.72      306.19      8.82 o 
  -1   1   3     2376.41     2219.37     23.92 o 
   0   1   3    10965.54    11689.32     71.06 o 
   1   1   3     1014.38     1013.72     16.35 o 
   2   1   3     1630.29     1271.51     20.33 o 
   3   1   3      253.22      265.49      8.13 o 
   4   1   3     1028.23     1138.90      5.59 o 
   5   1   3        0.25       -0.75      0.85 o 
   6   1   3        0.52        2.28      0.90 o 
   7   1   3       13.11       13.07      1.28 o 
   8   1   3       51.57       49.86      2.28 o 
   9   1   3       16.20       18.78      1.74 o 
  10   1   3        8.30        8.09      1.65 o 
 -11   2   3        1.96        2.08      1.84 o 
 -10   2   3        5.16        4.34      1.64 o 
  -9   2   3        0.20        1.44      1.43 o 
  -8   2   3       35.37       34.15      1.99 o 
  -7   2   3        8.55        7.52      1.59 o 
  -6   2   3       84.79       74.63      2.01 o 
  -5   2   3      557.99      582.85     15.01 o 
  -4   2   3       29.42       21.30      0.98 o 
  -3   2   3       55.61       52.00      2.84 o 
  -2   2   3      391.37      422.01     10.82 o 
  -1   2   3     3181.94     3353.32    100.40 o 
   0   2   3     9545.97    10174.53    137.83 o 
   1   2   3      993.32      982.10      4.08 o 
   2   2   3     2625.14     2478.93     58.13 o 
   3   2   3     1898.36     1648.31     68.91 o 
   4   2   3      294.60      290.94      6.05 o 
   5   2   3       32.49       37.24      1.44 o 
   6   2   3       18.61       20.91      1.27 o 
   7   2   3        6.03        3.64      2.29 o 
   8   2   3       43.99       35.87      1.94 o 
   9   2   3       24.70       24.53      1.80 o 
  10   2   3        1.22        1.00      1.55 o 
 -10   3   3        0.30        2.01      1.61 o 
  -9   3   3        7.79        6.75      1.72 o 
  -8   3   3       45.80       45.36      2.18 o 
  -7   3   3       26.36       23.48      1.57 o 
  -6   3   3        3.91        4.25      0.98 o 
  -5   3   3      524.33      606.96     30.13 o 
  -4   3   3      185.32      196.39      9.61 o 
  -3   3   3     1446.37     1552.16     59.98 o 
  -2   3   3      659.45      752.59     33.27 o 
  -1   3   3     1280.27     1385.50     47.29 o 
   0   3   3     1381.59     1511.03     22.74 o 
   1   3   3       11.43       14.39      0.73 o 
   2   3   3       33.76       24.80      0.93 o 
   3   3   3       39.99       49.90      1.27 o 
   4   3   3       82.23       80.25      1.75 o 
   5   3   3       38.67       39.38      1.74 o 
   6   3   3       20.28       18.08      1.31 o 
   7   3   3        7.52       10.64      1.47 o 
   8   3   3       27.50       28.43      1.88 o 
   9   3   3        4.26        2.66      1.48 o 
  10   3   3        0.81        0.30      1.49 o 
 -10   4   3       12.05       13.10      2.55 o 
  -9   4   3       28.53       23.13      2.85 o 
  -8   4   3       89.66       88.17      3.91 o 
  -7   4   3      232.99      238.18      5.43 o 
  -6   4   3       10.79       18.57      1.88 o 
  -5   4   3       92.72      115.10      3.29 o 
  -4   4   3       94.74       93.28      2.78 o 
  -3   4   3      200.60      226.26      3.76 o 
  -2   4   3     1540.27     1678.69      9.29 o 
  -1   4   3      668.11      766.43      6.02 o 
   0   4   3      809.05      966.09     17.89 o 
   1   4   3      144.07      133.38      2.68 o 
   2   4   3       69.92       60.65      1.96 o 
   3   4   3       73.24       85.09      2.47 o 
   4   4   3       33.57       34.84      1.94 o 
   5   4   3       13.89       11.56      1.70 o 
   6   4   3      153.78      164.50      4.20 o 
   7   4   3       94.89       82.11      3.50 o 
   8   4   3       40.34       39.05      2.85 o 
   9   4   3        5.68        8.64      2.23 o 
  10   4   3        0.49        1.29      2.00 o 
 -10   5   3        2.69        2.18      2.64 o 
  -9   5   3        6.79        5.29      2.48 o 
  -8   5   3      114.49      120.02      4.38 o 
  -7   5   3        0.00        1.21      1.68 o 
  -6   5   3       72.14       84.13      3.19 o 
  -5   5   3        1.30        0.08      1.43 o 
  -4   5   3      634.42      730.39      7.43 o 
  -3   5   3       80.20      106.76      2.91 o 
  -2   5   3      680.38      791.14      6.97 o 
  -1   5   3     1204.98     1408.40      8.90 o 
   0   5   3     2147.72     2359.95     98.76 o 
   1   5   3      381.82      419.37      4.89 o 
   2   5   3       39.48       40.56      1.92 o 
   3   5   3      513.92      464.80      5.62 o 
   4   5   3       48.42       42.51      2.21 o 
   5   5   3       15.39       12.33      1.84 o 
   6   5   3        1.03        0.74      1.95 o 
   7   5   3      107.46      106.21      4.06 o 
   8   5   3       68.75       71.89      3.67 o 
   9   5   3        0.15       -1.46      2.04 o 
  10   5   3        0.10       -1.35      2.58 o 
  -9   6   3       27.63       24.75      3.27 o 
  -8   6   3       72.60       69.07      3.83 o 
  -7   6   3      150.87      157.19      4.82 o 
  -6   6   3       13.30       17.20      2.19 o 
  -5   6   3       45.12       45.44      2.54 o 
  -4   6   3      168.65      183.78      4.15 o 
  -3   6   3       30.80       32.18      1.95 o 
  -2   6   3       89.27       99.96      2.85 o 
  -1   6   3      163.64      148.49      3.33 o 
   0   6   3        3.84        7.62      2.06 o 
   1   6   3        9.42        8.16      1.23 o 
   2   6   3       50.27       48.62      2.18 o 
   3   6   3      265.10      233.00      4.46 o 
   4   6   3      825.45      822.76      8.34 o 
   5   6   3        7.31        9.53      1.99 o 
   6   6   3       43.20       42.09      2.86 o 
   7   6   3       31.42       17.06      2.73 o 
   8   6   3        0.90        2.25      2.14 o 
   9   6   3        8.68       17.22      2.37 o 
  -9   7   3        0.04        0.29      2.41 o 
  -8   7   3        7.20        4.16      2.38 o 
  -7   7   3      101.27       88.37      4.17 o 
  -6   7   3        0.06       -2.00      2.00 o 
  -5   7   3       20.75       18.84      2.07 o 
  -4   7   3       50.48       55.84      2.78 o 
  -3   7   3        6.35        6.06      1.59 o 
  -2   7   3      118.27      138.43      3.60 o 
  -1   7   3      396.99      459.38      6.19 o 
   0   7   3      642.92      671.67      5.08 o 
   1   7   3        2.74        1.77      1.43 o 
   2   7   3       15.57       19.23      1.74 o 
   3   7   3        0.67       -0.49      1.35 o 
   4   7   3        2.29        0.10      1.74 o 
   5   7   3       25.26       30.00      2.58 o 
   6   7   3        7.06        4.77      2.13 o 
   7   7   3       27.38       30.63      2.81 o 
   8   7   3       24.05       20.82      2.81 o 
   9   7   3       13.68       16.61      2.94 o 
  -8   8   3       18.46       17.29      3.26 o 
  -7   8   3        1.09        1.65      2.29 o 
  -6   8   3        4.60        6.12      2.32 o 
  -5   8   3        0.24        0.74      1.81 o 
  -4   8   3       27.03       33.24      2.55 o 
  -3   8   3      192.00      190.44      4.75 o 
  -2   8   3        0.29        2.88      1.84 o 
  -1   8   3      212.56      209.79      4.62 o 
   0   8   3      255.19      254.39      8.78 o 
   1   8   3       92.96       94.98      3.38 o 
   2   8   3       24.23       22.63      2.07 o 
   3   8   3      215.76      204.38      4.86 o 
   4   8   3      153.26      132.08      4.19 o 
   5   8   3       40.20       38.49      2.88 o 
   6   8   3       59.53       65.37      3.49 o 
   7   8   3        0.01        2.47      1.93 o 
   8   8   3        4.91        4.73      2.44 o 
  -8   9   3       17.47       19.09      2.93 o 
  -7   9   3        0.64       -0.55      2.59 o 
  -6   9   3        7.17        9.99      2.59 o 
  -5   9   3        2.39        4.56      2.21 o 
  -4   9   3      184.02      204.74      5.50 o 
  -3   9   3        5.28        1.13      2.51 o 
  -2   9   3       15.16       13.23      2.41 o 
  -1   9   3       26.32       32.23      2.45 o 
   0   9   3      144.99      141.11      3.90 o 
   1   9   3       50.86       44.91      2.71 o 
   2   9   3       59.83       55.98      2.99 o 
   3   9   3       52.27       46.76      3.01 o 
   4   9   3        1.05        3.56      1.79 o 
   5   9   3        0.19       -2.13      2.13 o 
   6   9   3       17.25       18.10      2.48 o 
   7   9   3       12.61       15.90      2.38 o 
  -7  10   3        0.78        2.40      2.77 o 
  -6  10   3        0.89        0.69      2.49 o 
  -5  10   3        9.94       10.62      2.79 o 
  -4  10   3       23.56       22.64      3.09 o 
  -3  10   3        3.60        3.82      2.48 o 
  -2  10   3       25.20       21.97      2.51 o 
  -1  10   3       31.31       24.43      2.81 o 
   0  10   3       25.67       32.96      6.07 o 
   1  10   3        7.02        8.76      2.14 o 
   2  10   3        8.86        8.33      2.28 o 
   3  10   3        0.07        2.93      1.92 o 
   4  10   3       13.59       11.99      2.59 o 
   5  10   3        5.83        5.79      2.33 o 
   6  10   3        6.53        7.36      2.52 o 
  -5  11   3        1.73        0.44      2.70 o 
  -4  11   3        0.06       -2.03      2.40 o 
  -3  11   3        1.59        0.12      2.48 o 
  -2  11   3        0.81        2.75      2.18 o 
  -1  11   3        1.43        0.86      2.41 o 
   0  11   3        6.96        5.63      2.75 o 
   1  11   3       11.57       10.74      2.53 o 
   2  11   3        2.28        7.82      2.17 o 
   3  11   3       65.76       64.54      4.08 o 
   4  11   3        1.18        3.01      2.03 o 
   5  11   3        0.97        0.59      2.63 o 
  -4  12   3       14.77        7.96      3.00 o 
  -3  12   3        7.63        3.61      2.64 o 
  -2  12   3       21.73       27.04      2.96 o 
  -1  12   3        0.56        1.92      2.30 o 
   0  12   3        2.98        3.50      1.64 o 
   1  12   3        1.13       -2.56      2.56 o 
   2  12   3       10.44        4.66      3.13 o 
   3  12   3        6.10        4.95      2.73 o 
   4  12   3        1.41        0.76      2.44 o 
 -11   0   4        0.43        3.00      2.49 o 
 -10   0   4        5.24        4.35      2.49 o 
  -9   0   4        4.66        4.51      2.17 o 
  -8   0   4      593.33      576.25      8.34 o 
  -7   0   4      183.67      190.48      4.64 o 
  -6   0   4       97.03       93.78      3.01 o 
  -5   0   4       10.41       12.02      1.53 o 
  -4   0   4     1564.38     1739.65      9.93 o 
  -3   0   4     3449.92     3248.92     52.90 o 
  -2   0   4      288.98      294.39      3.48 o 
  -1   0   4      198.98      220.57      2.82 o 
   0   0   4     2446.07     2102.17     25.36 o 
   1   0   4      128.99      105.74      2.06 o 
   2   0   4       18.15        8.87      1.01 o 
   3   0   4      889.17      869.11      6.55 o 
   4   0   4     1580.49     1434.87      9.26 o 
   5   0   4      782.96      798.09      7.61 o 
   6   0   4      255.40      222.31      4.66 o 
   7   0   4        0.20       -0.10      1.55 o 
   8   0   4       85.55       72.78      3.52 o 
   9   0   4        0.09        0.84      1.85 o 
  10   0   4        9.25       11.86      2.58 o 
 -11   1   4       23.70       21.02      2.63 o 
 -10   1   4       24.28       25.55      3.65 o 
  -9   1   4       40.32       42.69      2.25 o 
  -8   1   4       18.54       20.02      2.33 o 
  -7   1   4        6.24        7.60      1.32 o 
  -6   1   4       24.76       28.13      1.42 o 
  -5   1   4        8.57        9.65      1.05 o 
  -4   1   4     2003.71     1934.58     31.52 o 
  -3   1   4      187.78      203.02      4.67 o 
  -2   1   4      148.00      153.39      3.20 o 
  -1   1   4     2676.01     2425.63     28.37 o 
   0   1   4       52.41       44.55      0.71 o 
   1   1   4     2633.56     2258.79     37.49 o 
   2   1   4      122.02      119.31      2.01 o 
   3   1   4     2579.18     2217.60     31.99 o 
   4   1   4      892.73      917.78      5.29 o 
   5   1   4      520.23      522.68      7.73 o 
   6   1   4       40.72       34.31      1.55 o 
   7   1   4       23.09       20.45      1.47 o 
   8   1   4        3.79        1.44      1.28 o 
   9   1   4        2.95        3.76      1.48 o 
  10   1   4        9.52        4.97      1.74 o 
 -10   2   4        0.76        1.90      1.63 o 
  -9   2   4        7.21       11.78      1.54 o 
  -8   2   4       11.92       10.08      2.12 o 
  -7   2   4       52.41       55.52      2.59 o 
  -6   2   4        3.28        5.27      1.04 o 
  -5   2   4     1128.58     1184.55     36.37 o 
  -4   2   4       12.74       14.84      1.01 o 
  -3   2   4      296.71      351.22     13.47 o 
  -2   2   4      109.46      103.73      2.98 o 
  -1   2   4      102.25      109.41      3.54 o 
   0   2   4      327.88      359.51      5.53 o 
   1   2   4        4.38        3.61      0.58 o 
   2   2   4      374.10      341.68      2.96 o 
   3   2   4      500.21      468.94      3.57 o 
   4   2   4     1047.62     1013.79      9.58 o 
   5   2   4      329.30      322.51      4.17 o 
   6   2   4       15.85       35.23     14.50 o 
   7   2   4        0.40        0.59      1.31 o 
   8   2   4        0.10        0.96      1.23 o 
   9   2   4       57.99       57.28      2.51 o 
  10   2   4        0.15        0.44      2.18 o 
 -10   3   4        0.06        0.34      1.55 o 
  -9   3   4       63.67       56.97      4.02 o 
  -8   3   4      149.39      140.38      5.91 o 
  -7   3   4       98.09       93.98      5.58 o 
  -6   3   4       34.98       36.49      2.40 o 
  -5   3   4       52.31       46.09      2.62 o 
  -4   3   4        1.98        5.89      0.82 o 
  -3   3   4      359.72      454.77     25.11 o 
  -2   3   4      751.00      899.16     36.18 o 
  -1   3   4       61.49       68.43      1.44 o 
   0   3   4      761.12      774.35     15.32 o 
   1   3   4      993.90     1076.58     30.97 o 
   2   3   4       77.92       65.33      1.43 o 
   3   3   4        7.41        3.74      1.51 o 
   4   3   4       26.47       31.35      2.32 o 
   5   3   4        7.93        6.33      1.36 o 
   6   3   4        1.53        3.01      3.15 o 
   7   3   4       67.90       86.58      2.44 o 
   8   3   4       11.42       11.89      1.55 o 
   9   3   4        4.75        3.56      1.57 o 
  10   3   4        7.80        9.62      1.76 o 
 -10   4   4        7.59        5.12      2.66 o 
  -9   4   4        1.59       -1.13      2.26 o 
  -8   4   4        0.03       -2.11      2.14 o 
  -7   4   4        1.99        2.85      2.00 o 
  -6   4   4        1.70       -0.34      1.62 o 
  -5   4   4      111.91      119.68      3.47 o 
  -4   4   4        1.81        3.41      1.28 o 
  -3   4   4       85.05       97.25      2.65 o 
  -2   4   4       13.23       16.95      1.49 o 
  -1   4   4        0.09        2.74      1.09 o 
   0   4   4      302.38      345.99     10.45 o 
   1   4   4      373.82      365.23      4.56 o 
   2   4   4      393.27      349.10      4.56 o 
   3   4   4      541.19      517.11      5.79 o 
   4   4   4     1026.83      874.91      8.02 o 
   5   4   4       32.25       33.59      2.22 o 
   6   4   4        0.01       -0.99      1.68 o 
   7   4   4       47.95       38.85      3.08 o 
   8   4   4        2.00       -2.02      2.02 o 
   9   4   4        3.43        4.61      2.30 o 
  10   4   4        0.76       -2.52      2.52 o 
 -10   5   4        3.26        3.41      2.63 o 
  -9   5   4        3.86        7.52      2.36 o 
  -8   5   4        0.38        2.82      2.22 o 
  -7   5   4        6.24        3.54      2.28 o 
  -6   5   4       87.02       80.22      3.45 o 
  -5   5   4        0.88        2.88      1.53 o 
  -4   5   4       25.54       21.15      1.91 o 
  -3   5   4       55.64       65.36      2.45 o 
  -2   5   4      137.81      142.09      3.21 o 
  -1   5   4      141.92      144.09      3.17 o 
   0   5   4      104.34      107.11      5.10 o 
   1   5   4       35.03       45.49      1.92 o 
   2   5   4       59.82       72.42      2.43 o 
   3   5   4        7.90        4.62      1.12 o 
   4   5   4      141.76      123.32      3.53 o 
   5   5   4      201.34      194.68      4.61 o 
   6   5   4      173.08      170.88      4.67 o 
   7   5   4        0.62       -0.33      2.41 o 
   8   5   4       25.13       23.82      2.88 o 
   9   5   4        3.31        7.41      2.36 o 
  -9   6   4        0.24        0.00      2.36 o 
  -8   6   4        8.73        7.09      2.52 o 
  -7   6   4        5.82       11.04      2.08 o 
  -6   6   4      103.43      101.79      3.85 o 
  -5   6   4       12.18       11.45      1.99 o 
  -4   6   4       21.45       22.01      1.89 o 
  -3   6   4        3.22        3.08      1.44 o 
  -2   6   4       85.10       88.70      2.81 o 
  -1   6   4       32.48       48.46      2.22 o 
   0   6   4       15.27       17.72      1.11 o 
   1   6   4        0.01       -0.34      1.14 o 
   2   6   4        0.00        0.86      1.13 o 
   3   6   4       59.08       47.52      2.36 o 
   4   6   4      282.84      249.54      5.08 o 
   5   6   4       40.39       26.35      2.52 o 
   6   6   4       50.86       64.18      3.31 o 
   7   6   4        0.32        0.93      2.18 o 
   8   6   4        6.83        6.98      2.17 o 
   9   6   4        0.01        5.06      2.21 o 
  -9   7   4        2.26        0.00      2.67 o 
  -8   7   4       51.78       44.52      3.68 o 
  -7   7   4       25.85       26.77      3.07 o 
  -6   7   4      175.13      188.37      5.25 o 
  -5   7   4        0.02        1.28      1.79 o 
  -4   7   4      220.29      233.96      5.08 o 
  -3   7   4      185.84      186.74      4.48 o 
  -2   7   4        2.08        2.56      1.50 o 
  -1   7   4       47.82       61.65      2.55 o 
   0   7   4        3.54        5.24      1.27 o 
   1   7   4      199.16      186.46      4.18 o 
   2   7   4       11.93       11.67      1.83 o 
   3   7   4       83.88       75.25      3.00 o 
   4   7   4       66.20       64.29      3.26 o 
   5   7   4      204.70      196.79      5.05 o 
   6   7   4        3.05        5.85      2.07 o 
   7   7   4        0.65        1.50      2.18 o 
   8   7   4        0.43       -0.41      2.22 o 
  -8   8   4        2.65        4.13      2.29 o 
  -7   8   4        3.39        5.06      2.41 o 
  -6   8   4       13.95       15.90      2.38 o 
  -5   8   4        0.22       -0.98      1.87 o 
  -4   8   4       61.55       59.91      3.11 o 
  -3   8   4      138.17      148.18      4.58 o 
  -2   8   4      574.95      590.88      7.95 o 
  -1   8   4       51.68       40.11      2.62 o 
   0   8   4        0.23       -0.85      1.05 o 
   1   8   4       51.90       55.83      2.70 o 
   2   8   4       27.70       24.98      2.28 o 
   3   8   4       98.12       86.92      3.46 o 
   4   8   4       38.33       37.83      2.77 o 
   5   8   4       18.40       20.32      2.53 o 
   6   8   4        0.86        3.07      2.02 o 
   7   8   4        0.00        2.68      1.98 o 
   8   8   4        0.01        3.83      2.02 o 
  -7   9   4        4.43        1.27      2.81 o 
  -6   9   4       59.81       62.55      3.80 o 
  -5   9   4        8.26        6.85      2.44 o 
  -4   9   4        1.09        3.16      2.15 o 
  -3   9   4      288.81      277.21      6.31 o 
  -2   9   4       14.44       13.94      2.60 o 
  -1   9   4       25.14       26.21      2.43 o 
   0   9   4       13.17       13.71      4.17 o 
   1   9   4       52.44       41.61      2.82 o 
   2   9   4        1.34       -0.94      1.81 o 
   3   9   4       57.16       63.57      3.19 o 
   4   9   4       38.64       32.50      2.77 o 
   5   9   4       36.81       34.95      3.00 o 
   6   9   4       16.17       18.94      2.40 o 
   7   9   4        8.57        6.66      2.73 o 
  -6  10   4        0.05        0.00      2.55 o 
  -5  10   4       45.30       56.28      3.63 o 
  -4  10   4        6.02        1.01      2.44 o 
  -3  10   4      257.15      226.91      6.05 o 
  -2  10   4      120.21      117.29      4.28 o 
  -1  10   4      264.11      266.27      6.19 o 
   0  10   4       99.86       99.88      2.84 o 
   1  10   4       63.97       57.18      3.30 o 
   2  10   4       37.54       34.46      2.94 o 
   3  10   4       35.87       42.89      3.05 o 
   4  10   4        0.10       -2.11      2.11 o 
   5  10   4        1.78        3.39      2.00 o 
   6  10   4        0.54       -0.44      2.36 o 
  -5  11   4        3.30        4.24      2.82 o 
  -4  11   4        0.87        3.75      2.34 o 
  -3  11   4       23.96       24.06      2.93 o 
  -2  11   4        4.15        3.22      2.34 o 
  -1  11   4       20.56       19.86      2.81 o 
   0  11   4        4.91        3.85      1.55 o 
   1  11   4       14.92       14.75      2.44 o 
   2  11   4       17.98       17.17      2.67 o 
   3  11   4       42.72       43.14      3.39 o 
   4  11   4       14.82       16.09      2.96 o 
   5  11   4        0.84       -1.05      2.33 o 
  -3  12   4       21.77       26.13      3.23 o 
  -2  12   4       22.27       15.09      2.96 o 
  -1  12   4        1.53        5.79      2.47 o 
   0  12   4        1.14        1.90      1.69 o 
   1  12   4       11.68        6.24      2.90 o 
   2  12   4       34.48       30.86      3.35 o 
   3  12   4        7.33        7.32      2.47 o 
 -10   1   5        4.40        5.12      1.74 o 
  -9   1   5       60.75       56.99      5.06 o 
  -8   1   5       82.48       78.49      2.61 o 
  -7   1   5       51.69       48.15      3.72 o 
  -6   1   5        9.86       11.94      1.16 o 
  -5   1   5       35.69       34.51      1.60 o 
  -4   1   5      211.07      241.56      6.20 o 
  -3   1   5      259.96      244.73      4.44 o 
  -2   1   5       51.08       79.43      3.05 o 
  -1   1   5      375.14      371.71      4.53 o 
   0   1   5      287.38      283.16      2.69 o 
   1   1   5       93.54       76.26     11.39 o 
   2   1   5      201.89      155.51      3.07 o 
   3   1   5      150.50      149.49      2.24 o 
   4   1   5      312.67      257.86      5.64 o 
   5   1   5      411.87      434.40      4.35 o 
   6   1   5      106.45      120.46      2.66 o 
   7   1   5        0.04        0.46      1.11 o 
   8   1   5        0.67       -1.34      1.34 o 
   9   1   5        4.28        2.74      1.53 o 
  10   1   5        0.90        3.95      1.57 o 
 -10   2   5       30.31       29.44      2.43 o 
  -9   2   5        1.80        0.28      1.58 o 
  -8   2   5        9.07        8.35      3.18 o 
  -7   2   5       35.51       34.25      1.77 o 
  -6   2   5        0.01        0.27      0.98 o 
  -5   2   5       62.84       62.32      3.13 o 
  -4   2   5      134.05      129.76      6.98 o 
  -3   2   5       83.44       71.39      2.10 o 
  -2   2   5       98.90       96.61      7.14 o 
  -1   2   5      847.88      781.98     21.30 o 
   0   2   5      480.68      441.17      4.60 o 
   1   2   5      358.19      371.92      4.18 o 
   2   2   5       10.19       10.60      0.82 o 
   3   2   5       26.34       31.55      1.25 o 
   4   2   5        8.41        5.07      1.05 o 
   5   2   5      162.47      116.48      2.46 o 
   6   2   5       18.22       24.76      1.60 o 
   7   2   5        5.02        1.43      1.45 o 
   8   2   5       14.64       20.89      1.67 o 
   9   2   5        0.34        0.84      1.43 o 
  10   2   5        0.78        3.42      1.58 o 
 -10   3   5        3.91        6.17      2.06 o 
  -9   3   5        0.76        1.79      3.45 o 
  -8   3   5       52.21       57.79      2.64 o 
  -7   3   5       24.05       25.09      1.73 o 
  -6   3   5       26.99       23.07      1.50 o 
  -5   3   5      144.77      145.59      6.20 o 
  -4   3   5       31.12       48.01      1.54 o 
  -3   3   5       13.48       21.69      1.07 o 
  -2   3   5      686.55      731.32     14.35 o 
  -1   3   5      448.59      433.59     20.45 o 
   0   3   5      223.32      234.70      3.43 o 
   1   3   5      290.11      280.53      2.84 o 
   2   3   5        6.48        2.55      0.70 o 
   3   3   5       91.13       80.17      3.77 o 
   4   3   5       31.70       24.47      1.31 o 
   5   3   5      586.44      605.08     23.94 o 
   6   3   5      131.85      133.25      2.84 o 
   7   3   5        4.69        4.80      2.79 o 
   8   3   5       32.86       34.18      2.04 o 
   9   3   5        0.01        0.25      1.47 o 
  10   3   5        0.05       -1.19      3.58 o 
 -10   4   5        3.80        6.43      2.59 o 
  -9   4   5        0.04        1.83      2.17 o 
  -8   4   5        2.59        1.04      1.99 o 
  -7   4   5       15.42       17.72      2.36 o 
  -6   4   5       49.74       53.05      2.89 o 
  -5   4   5      241.59      224.23      4.73 o 
  -4   4   5      174.12      181.34      3.99 o 
  -3   4   5        0.47       -0.26      1.17 o 
  -2   4   5       17.22       14.07      1.43 o 
  -1   4   5     2749.61     2824.52     54.99 o 
   0   4   5      156.04      171.55      4.22 o 
   1   4   5      356.13      376.70      4.85 o 
   2   4   5      231.11      216.49      4.02 o 
   3   4   5        1.23       -0.89      1.09 o 
   4   4   5        1.02       -0.30      1.49 o 
   5   4   5       18.47       15.62      2.07 o 
   6   4   5       13.65       11.77      2.13 o 
   7   4   5        7.35       10.57      2.26 o 
   8   4   5        0.01       -1.21      1.99 o 
   9   4   5        0.09        0.14      2.23 o 
 -10   5   5        1.08        4.10      2.59 o 
  -9   5   5        3.69        8.15      2.36 o 
  -8   5   5       74.66       66.21      3.79 o 
  -7   5   5      290.83      296.11      6.49 o 
  -6   5   5      650.19      700.08      8.79 o 
  -5   5   5        8.69        4.80      1.92 o 
  -4   5   5      241.69      263.14      4.96 o 
  -3   5   5       59.97       52.80      2.33 o 
  -2   5   5      151.65      159.76      3.56 o 
  -1   5   5      307.96      343.44      5.05 o 
   0   5   5      138.95      131.77      7.68 o 
   1   5   5       85.32      107.92      2.92 o 
   2   5   5       14.27       17.12      1.61 o 
   3   5   5      117.30      115.21      3.25 o 
   4   5   5       27.72       24.43      2.11 o 
   5   5   5       73.44       67.47      3.04 o 
   6   5   5       18.53       11.61      2.25 o 
   7   5   5      136.24      157.70      4.92 o 
   8   5   5        1.13        6.76      2.25 o 
   9   5   5        0.25       -2.47      2.47 o 
  -9   6   5        0.19        2.86      2.33 o 
  -8   6   5       17.36       18.90      2.78 o 
  -7   6   5       21.91       18.06      2.63 o 
  -6   6   5      144.63      144.24      4.71 o 
  -5   6   5       23.75       18.10      2.34 o 
  -4   6   5      115.96      128.12      4.04 o 
  -3   6   5        2.25        2.25      1.53 o 
  -2   6   5       30.30       32.22      2.10 o 
  -1   6   5      145.10      176.54      3.94 o 
   0   6   5        5.07        7.19      1.16 o 
   1   6   5      411.99      403.03      5.80 o 
   2   6   5      207.95      207.28      4.45 o 
   3   6   5      123.86      117.16      3.55 o 
   4   6   5       59.32       49.19      2.75 o 
   5   6   5       63.74       61.39      3.14 o 
   6   6   5      104.94       95.51      3.90 o 
   7   6   5       93.25      105.59      4.46 o 
   8   6   5        0.15       -1.08      2.13 o 
   9   6   5        1.32        3.00      2.33 o 
  -9   7   5        2.50        2.11      2.60 o 
  -8   7   5       16.69       17.12      2.81 o 
  -7   7   5       19.88       26.71      2.67 o 
  -6   7   5      134.21      137.60      4.77 o 
  -5   7   5       78.27       80.25      3.71 o 
  -4   7   5       15.04       11.30      2.28 o 
  -3   7   5        6.01        6.90      2.08 o 
  -2   7   5      660.91      664.86      7.89 o 
  -1   7   5        0.04        3.47      1.38 o 
   0   7   5        0.03       -0.42      0.98 o 
   1   7   5      128.82      121.10      3.66 o 
   2   7   5       84.15       74.41      3.18 o 
   3   7   5       90.40       81.30      3.33 o 
   4   7   5       33.43       24.26      2.29 o 
   5   7   5      125.10      119.53      4.37 o 
   6   7   5       51.58       53.74      3.29 o 
   7   7   5        3.64       -0.78      2.53 o 
   8   7   5       34.95       29.47      3.30 o 
  -8   8   5        0.14        1.02      2.47 o 
  -7   8   5       19.19       21.71      2.78 o 
  -6   8   5        6.32       11.19      2.37 o 
  -5   8   5       11.59       14.54      2.22 o 
  -4   8   5        3.03        0.74      1.95 o 
  -3   8   5       41.55       42.39      3.08 o 
  -2   8   5      486.69      473.04      7.45 o 
  -1   8   5       30.10       28.94      2.64 o 
   0   8   5        8.54        7.09      1.22 o 
   1   8   5        2.69        2.36      1.62 o 
   2   8   5      221.79      194.81      4.93 o 
   3   8   5       20.49       18.94      2.30 o 
   4   8   5       11.55       10.14      1.92 o 
   5   8   5       27.03       22.32      2.68 o 
   6   8   5       29.42       25.77      2.82 o 
   7   8   5        4.69        3.62      2.47 o 
  -7   9   5        2.31       -2.75      2.75 o 
  -6   9   5        2.84        0.41      2.47 o 
  -5   9   5        1.35        1.74      2.33 o 
  -4   9   5        3.75        4.57      2.06 o 
  -3   9   5      152.06      162.74      4.88 o 
  -2   9   5       40.94       43.65      3.07 o 
  -1   9   5      160.51      147.76      4.64 o 
   0   9   5       46.38       41.66      2.15 o 
   1   9   5       25.50       25.38      2.51 o 
   2   9   5        5.54        4.57      1.96 o 
   3   9   5        6.94        3.19      2.00 o 
   4   9   5       10.42        9.14      1.98 o 
   5   9   5       36.02       34.09      3.04 o 
   6   9   5        5.41        3.05      2.34 o 
   7   9   5       17.72       16.97      2.73 o 
  -6  10   5       11.33        9.93      2.96 o 
  -5  10   5       11.90        4.52      2.93 o 
  -4  10   5       11.21        9.08      2.71 o 
  -3  10   5        0.17        2.85      2.25 o 
  -2  10   5       28.22       27.55      3.08 o 
  -1  10   5        1.72        3.05      2.43 o 
   0  10   5       16.36       17.64      4.21 o 
   1  10   5       76.27       72.80      3.86 o 
   2  10   5        8.24        3.27      2.29 o 
   3  10   5        3.95        6.43      2.15 o 
   4  10   5        0.02       -1.20      1.96 o 
   5  10   5        0.19        1.69      2.02 o 
   6  10   5       15.02       18.38      2.82 o 
  -5  11   5       23.95       21.67      3.57 o 
  -4  11   5        0.83        3.87      2.34 o 
  -3  11   5        4.18        4.67      2.58 o 
  -2  11   5        0.06        1.61      2.23 o 
  -1  11   5        3.60        2.89      2.40 o 
   0  11   5        1.55        2.29      1.66 o 
   1  11   5       12.50        5.94      2.23 o 
   2  11   5        4.06        0.55      2.08 o 
   3  11   5        1.41        3.35      2.17 o 
   4  11   5        3.59        3.65      2.44 o 
  -2  12   5        5.65        3.26      2.73 o 
  -1  12   5        6.96        7.88      2.60 o 
   0  12   5        1.70        1.73      1.72 o 
   1  12   5       14.54       17.61      2.92 o 
   2  12   5        1.38       -0.90      2.37 o 
 -10   0   6        5.53        5.63      2.43 o 
  -9   0   6        3.34        1.12      2.36 o 
  -8   0   6      382.04      342.54      7.03 o 
  -7   0   6        9.18        7.96      2.18 o 
  -6   0   6       69.44       64.54      2.92 o 
  -5   0   6      236.99      244.84      4.75 o 
  -4   0   6      389.09      393.07      5.45 o 
  -3   0   6      427.54      359.53      4.84 o 
  -2   0   6      161.43      194.07      3.48 o 
  -1   0   6        3.22        2.79      0.93 o 
   0   0   6      161.89      153.82      3.88 o 
   1   0   6      611.26      606.06      5.71 o 
   2   0   6      178.42      150.44      3.11 o 
   3   0   6        0.15        1.44      1.09 o 
   4   0   6       64.32       73.42      2.63 o 
   5   0   6       11.99       18.21      1.88 o 
   6   0   6       32.01       45.17      2.74 o 
   7   0   6      161.15      143.81      4.38 o 
   8   0   6        0.45        0.71      1.87 o 
   9   0   6       29.64       29.26      2.88 o 
  10   0   6        0.06       -0.75      2.26 o 
 -10   1   6       44.14       47.85      3.54 o 
  -9   1   6        0.38        1.64      1.52 o 
  -8   1   6      134.49      124.33      3.62 o 
  -7   1   6       45.24       43.50      2.25 o 
  -6   1   6      253.94      246.29      3.66 o 
  -5   1   6      493.52      490.95      4.53 o 
  -4   1   6        2.23        1.34      0.94 o 
  -3   1   6      736.35      813.49     15.10 o 
  -2   1   6      305.42      345.55      6.18 o 
  -1   1   6      491.77      470.67      5.26 o 
   0   1   6      503.40      499.85      6.00 o 
   1   1   6        7.56        7.17      1.38 o 
   2   1   6       72.24       68.77      1.59 o 
   3   1   6      144.49      145.92      3.13 o 
   4   1   6       11.70        7.43      0.99 o 
   5   1   6        3.98        7.85      2.18 o 
   6   1   6       42.98       51.03      1.95 o 
   7   1   6        1.86        0.98      1.46 o 
   8   1   6        0.45       -0.60      1.32 o 
   9   1   6        0.06        2.09      1.47 o 
  10   1   6        5.48        2.16      4.37 o 
 -10   2   6        6.14        5.48      2.51 o 
  -9   2   6       36.97       34.60      2.54 o 
  -8   2   6        8.91       12.07      1.68 o 
  -7   2   6      202.45      187.68      8.58 o 
  -6   2   6        8.45        5.67      1.19 o 
  -5   2   6        5.65        2.02      1.36 o 
  -4   2   6       14.29       19.06      2.12 o 
  -3   2   6      152.11      145.66      4.42 o 
  -2   2   6       11.45        9.80      2.18 o 
  -1   2   6      705.34      697.40     22.21 o 
   0   2   6       87.54       92.59      1.26 o 
   1   2   6      124.16      112.53      3.68 o 
   2   2   6       96.78       91.50      2.22 o 
   3   2   6      308.05      284.65      4.83 o 
   4   2   6       96.71      101.02      2.20 o 
   5   2   6       34.33       26.19      3.23 o 
   6   2   6      134.61      137.11      7.77 o 
   7   2   6        9.43        8.65      1.65 o 
   8   2   6       20.74       24.56      2.17 o 
   9   2   6        0.37        0.96      2.04 o 
 -10   3   6        0.81        0.28      1.68 o 
  -9   3   6       25.83       28.62      3.41 o 
  -8   3   6       31.32       30.35      2.05 o 
  -7   3   6       13.17       12.66      1.48 o 
  -6   3   6      140.56      134.97      5.40 o 
  -5   3   6      147.43      140.66      8.45 o 
  -4   3   6       52.04       51.35      1.66 o 
  -3   3   6       61.32       52.00      1.57 o 
  -2   3   6       37.87       31.11      3.05 o 
  -1   3   6     1936.34     2122.42     76.23 o 
   0   3   6      989.99     1005.23     17.63 o 
   1   3   6     1120.26     1074.53     12.14 o 
   2   3   6      162.64      154.52      2.50 o 
   3   3   6       14.79       14.63      1.38 o 
   4   3   6      144.19      155.29      4.50 o 
   5   3   6       78.62       65.42      2.70 o 
   6   3   6      119.74      125.01      4.33 o 
   7   3   6       64.07       79.60      3.59 o 
   8   3   6        0.01       -0.79      1.98 o 
   9   3   6        5.56        6.43      1.84 o 
 -10   4   6        0.65        1.51      2.41 o 
  -9   4   6        6.72        6.76      2.55 o 
  -8   4   6       21.87       24.15      2.88 o 
  -7   4   6       64.42       73.60      3.49 o 
  -6   4   6        4.78        4.54      2.11 o 
  -5   4   6        5.39        2.34      1.92 o 
  -4   4   6      240.50      248.82      4.90 o 
  -3   4   6       53.64       61.27      2.45 o 
  -2   4   6      192.67      200.66      4.02 o 
  -1   4   6      302.95      317.54      4.92 o 
   0   4   6      792.55      805.13     26.60 o 
   1   4   6        0.71        1.58      1.31 o 
   2   4   6       32.93       34.79      1.94 o 
   3   4   6       46.65       37.19      2.11 o 
   4   4   6      323.99      333.42      5.74 o 
   5   4   6        5.64        5.68      1.85 o 
   6   4   6       46.98       42.34      3.03 o 
   7   4   6        4.58        5.26      2.18 o 
   8   4   6        3.32        3.58      2.17 o 
   9   4   6        2.47        0.57      2.26 o 
  -9   5   6        0.00       -1.55      2.17 o 
  -8   5   6       26.98       26.09      2.90 o 
  -7   5   6        2.31        2.62      2.28 o 
  -6   5   6        7.85        8.52      2.52 o 
  -5   5   6       52.65       47.33      3.16 o 
  -4   5   6       42.02       46.47      2.85 o 
  -3   5   6       21.95       26.50      2.02 o 
  -2   5   6        6.42        8.00      1.65 o 
  -1   5   6       92.04      109.37      3.26 o 
   0   5   6        7.45       12.09      2.52 o 
   1   5   6       16.40       11.99      1.64 o 
   2   5   6       25.04       20.43      1.77 o 
   3   5   6      101.69      106.25      3.34 o 
   4   5   6       67.24       63.98      2.95 o 
   5   5   6       14.65       11.05      2.13 o 
   6   5   6        1.74        7.15      1.89 o 
   7   5   6       53.60       46.58      3.31 o 
   8   5   6        6.41       10.85      2.47 o 
   9   5   6        0.17       -2.49      2.49 o 
  -9   6   6        0.49        2.81      2.26 o 
  -8   6   6        5.58        8.16      2.44 o 
  -7   6   6       19.92       22.41      2.55 o 
  -6   6   6       13.13       17.81      2.58 o 
  -5   6   6        1.10        4.02      2.53 o 
  -4   6   6        0.07       -0.27      2.02 o 
  -3   6   6       71.33       65.37      3.04 o 
  -2   6   6        1.84        2.38      1.51 o 
  -1   6   6       11.52       18.82      1.84 o 
   0   6   6      288.28      287.84      4.75 o 
   1   6   6       78.40       82.34      3.14 o 
   2   6   6       14.39       10.86      1.88 o 
   3   6   6        9.75        9.76      1.80 o 
   4   6   6        0.06        1.16      1.55 o 
   5   6   6        0.03       -0.31      1.85 o 
   6   6   6       24.47       20.46      2.75 o 
   7   6   6        0.96        1.79      2.30 o 
   8   6   6       24.41       20.59      3.00 o 
  -8   7   6        9.96        7.82      2.79 o 
  -7   7   6        6.17        0.38      2.43 o 
  -6   7   6       32.83       32.37      3.08 o 
  -5   7   6      192.07      220.30      5.69 o 
  -4   7   6        4.84        5.89      2.22 o 
  -3   7   6        2.36        3.83      2.29 o 
  -2   7   6        5.60        8.50      2.10 o 
  -1   7   6        7.07        8.46      1.83 o 
   0   7   6       96.44       82.54      2.24 o 
   1   7   6       54.19       49.65      2.67 o 
   2   7   6       17.68       15.41      2.06 o 
   3   7   6        6.78       10.55      1.79 o 
   4   7   6       23.22       21.82      2.28 o 
   5   7   6       12.20       18.34      2.41 o 
   6   7   6        0.34        0.49      2.14 o 
   7   7   6       17.00       20.66      3.00 o 
   8   7   6        1.57        0.60      2.41 o 
  -8   8   6        0.10       -2.28      2.70 o 
  -7   8   6        2.11        1.95      2.34 o 
  -6   8   6        9.86        9.76      2.56 o 
  -5   8   6        3.13        3.34      2.14 o 
  -4   8   6       17.96       12.61      2.41 o 
  -3   8   6       13.14       15.44      2.52 o 
  -2   8   6       23.00       21.86      2.64 o 
  -1   8   6      162.36      167.76      4.71 o 
   0   8   6        1.16        1.37      1.20 o 
   1   8   6        2.02        0.80      1.68 o 
   2   8   6       16.82       14.92      2.15 o 
   3   8   6        1.85        0.65      1.64 o 
   4   8   6       44.61       36.46      2.96 o 
   5   8   6       18.22       19.56      2.58 o 
   6   8   6        0.02       -2.33      2.33 o 
   7   8   6       30.79       26.63      3.20 o 
  -7   9   6        0.06        0.00      2.60 o 
  -6   9   6        1.55        2.51      2.26 o 
  -5   9   6        5.17        3.26      2.28 o 
  -4   9   6        1.27        2.94      2.33 o 
  -3   9   6        0.15        0.00      2.07 o 
  -2   9   6        2.36        4.74      1.98 o 
  -1   9   6        0.17       -1.77      1.98 o 
   0   9   6       37.21       32.91      1.96 o 
   1   9   6       90.94       86.35      3.90 o 
   2   9   6      131.12      125.97      4.47 o 
   3   9   6       22.60       18.22      2.47 o 
   4   9   6        1.89        4.55      1.88 o 
   5   9   6        2.18        1.21      2.21 o 
   6   9   6        3.76        2.17      2.23 o 
  -6  10   6        2.79        2.28      2.56 o 
  -5  10   6       14.77       17.38      3.03 o 
  -4  10   6       46.10       54.97      3.93 o 
  -3  10   6       11.09        4.14      2.70 o 
  -2  10   6        8.65        5.40      2.43 o 
  -1  10   6       61.35       66.09      3.60 o 
   0  10   6      120.48      123.72     10.59 o 
   1  10   6       76.62       74.09      3.89 o 
   2  10   6        4.71        0.12      2.17 o 
   3  10   6       12.31        7.80      2.23 o 
   4  10   6        6.42        6.66      2.10 o 
   5  10   6        7.18        5.44      2.67 o 
  -4  11   6        0.00       -1.93      2.59 o 
  -3  11   6        0.58       -0.14      2.52 o 
  -2  11   6        4.21        4.86      2.68 o 
  -1  11   6       34.33       31.61      3.38 o 
   0  11   6       27.45       29.25      2.32 o 
   1  11   6        5.55        4.69      2.36 o 
   2  11   6        4.45        3.38      2.37 o 
   3  11   6        5.35        1.89      2.40 o 
  -1  12   6        0.05        0.15      2.49 o 
   0  12   6        0.05        1.35      4.31 o 
 -10   1   7        1.96        3.15      1.71 o 
  -9   1   7        2.21        0.92      1.62 o 
  -8   1   7       50.93       48.03      3.23 o 
  -7   1   7       17.42       19.90      2.14 o 
  -6   1   7        3.48        5.97      3.11 o 
  -5   1   7       15.44       14.62      1.33 o 
  -4   1   7      617.68      679.15      6.67 o 
  -3   1   7       13.96       21.01      1.21 o 
  -2   1   7      309.95      300.50      3.35 o 
  -1   1   7      285.52      227.79      6.07 o 
   0   1   7      369.73      351.68      3.75 o 
   1   1   7        8.01        8.91      0.90 o 
   2   1   7        2.31        4.22      0.83 o 
   3   1   7       38.87       34.27      1.65 o 
   4   1   7      118.16      124.69      2.52 o 
   5   1   7        4.58        1.25      2.08 o 
   6   1   7       48.96       42.46      2.29 o 
   7   1   7       56.08       60.27      3.48 o 
   8   1   7        0.24       -1.25      1.51 o 
   9   1   7       17.64       14.42      1.99 o 
 -10   2   7        0.22        2.28      1.66 o 
  -9   2   7       11.29        9.01      1.71 o 
  -8   2   7        0.13       -0.86      3.28 o 
  -7   2   7      132.00      117.16      2.99 o 
  -6   2   7        2.65        0.77      1.27 o 
  -5   2   7       59.20       54.03      1.93 o 
  -4   2   7       11.22       10.78      2.77 o 
  -3   2   7      177.86      179.04      7.84 o 
  -2   2   7       75.66       68.15      1.98 o 
  -1   2   7        3.18        3.47      0.92 o 
   0   2   7      320.80      315.43      3.89 o 
   1   2   7       10.33        8.67      1.00 o 
   2   2   7      182.41      180.17      5.03 o 
   3   2   7      218.39      206.50      3.05 o 
   4   2   7      113.08       96.54      2.33 o 
   5   2   7       48.87       48.65      1.89 o 
   6   2   7        1.47       -1.29      1.29 o 
   7   2   7       15.16       21.10      1.81 o 
   8   2   7       29.68       31.31      2.08 o 
   9   2   7        8.37       11.31      1.71 o 
  -9   3   7        0.02       -0.42      2.05 o 
  -8   3   7        0.94        4.25      1.49 o 
  -7   3   7        0.86        0.21      1.49 o 
  -6   3   7       10.67        7.26      1.37 o 
  -5   3   7       12.55        6.30      1.24 o 
  -4   3   7        0.73        0.62      2.06 o 
  -3   3   7      193.91      200.58     10.66 o 
  -2   3   7      205.32      205.18      5.89 o 
  -1   3   7      177.77      157.45      8.84 o 
   0   3   7       33.23       34.26      1.40 o 
   1   3   7      114.09      107.20      2.21 o 
   2   3   7       33.39       35.84      1.50 o 
   3   3   7      262.66      268.73      7.08 o 
   4   3   7      101.57       99.68      3.50 o 
   5   3   7       61.46       52.43      2.10 o 
   6   3   7        2.45        3.13      1.89 o 
   7   3   7       21.85       24.98      2.75 o 
   8   3   7       24.78       27.31      2.09 o 
   9   3   7        0.23       -0.51      1.55 o 
  -9   4   7        0.06       -2.22      2.22 o 
  -8   4   7        0.03       -0.76      2.15 o 
  -7   4   7       11.47        9.04      2.45 o 
  -6   4   7       75.34       65.57      3.44 o 
  -5   4   7      219.84      211.39      5.20 o 
  -4   4   7       33.72       33.78      2.47 o 
  -3   4   7        2.47        0.79      1.49 o 
  -2   4   7        1.38        1.95      1.36 o 
  -1   4   7      133.88      128.02      3.45 o 
   0   4   7      222.68      245.43     14.49 o 
   1   4   7        4.88        7.03      1.55 o 
   2   4   7       36.49       37.56      2.24 o 
   3   4   7       27.61       26.51      2.15 o 
   4   4   7      140.35      128.83      4.03 o 
   5   4   7      203.31      204.38      5.15 o 
   6   4   7        5.51        2.52      1.84 o 
   7   4   7       29.32       28.53      2.70 o 
   8   4   7       23.30       27.65      3.01 o 
   9   4   7        8.85       12.96      2.75 o 
  -9   5   7        0.38        0.15      2.40 o 
  -8   5   7       23.26       17.54      2.82 o 
  -7   5   7       20.91       18.52      2.32 o 
  -6   5   7        0.22        2.62      1.95 o 
  -5   5   7      355.47      354.79      6.66 o 
  -4   5   7      911.22      933.43      9.91 o 
  -3   5   7      109.66      100.44      3.53 o 
  -2   5   7       47.54       46.93      2.45 o 
  -1   5   7        1.70        3.01      1.57 o 
   0   5   7       81.56       72.66      4.64 o 
   1   5   7       84.49       90.44      3.12 o 
   2   5   7       24.70       29.70      2.17 o 
   3   5   7      101.14      100.85      3.51 o 
   4   5   7       31.68       34.78      2.56 o 
   5   5   7      132.20      131.21      4.54 o 
   6   5   7        0.30       -1.98      1.98 o 
   7   5   7        7.90       12.77      2.49 o 
   8   5   7        0.12        1.27      2.51 o 
  -8   6   7        5.20        5.74      2.44 o 
  -7   6   7        3.94        4.07      2.23 o 
  -6   6   7        0.89       -2.19      2.19 o 
  -5   6   7       58.74       68.97      3.64 o 
  -4   6   7      542.01      520.07      8.17 o 
  -3   6   7       94.79      102.56      3.83 o 
  -2   6   7      152.18      162.99      4.42 o 
  -1   6   7        8.83       13.18      2.02 o 
   0   6   7        4.08        4.11      1.30 o 
   1   6   7       98.64       84.03      3.18 o 
   2   6   7        2.38        4.59      1.44 o 
   3   6   7       25.44       23.70      2.37 o 
   4   6   7       46.21       45.29      2.89 o 
   5   6   7        0.42       -1.83      1.83 o 
   6   6   7       50.04       55.36      3.29 o 
   7   6   7       38.80       49.64      3.54 o 
   8   6   7        0.00        0.45      2.48 o 
  -8   7   7        4.14        8.15      2.70 o 
  -7   7   7       12.25       12.77      2.71 o 
  -6   7   7       15.35       16.50      2.58 o 
  -5   7   7      113.66      105.14      4.43 o 
  -4   7   7        0.95        0.76      2.28 o 
  -3   7   7      331.09      347.62      6.72 o 
  -2   7   7        6.71        4.82      2.36 o 
  -1   7   7        5.25        3.46      2.02 o 
   0   7   7       13.90       13.76      1.58 o 
   1   7   7        6.91        7.21      1.85 o 
   2   7   7       10.83       11.49      2.17 o 
   3   7   7        6.16        3.92      1.89 o 
   4   7   7       13.04       12.74      1.99 o 
   5   7   7       51.99       51.07      3.24 o 
   6   7   7        0.90       -0.79      2.28 o 
   7   7   7        5.16        2.58      2.58 o 
  -7   8   7        0.04       -0.72      2.52 o 
  -6   8   7        3.57        4.31      2.63 o 
  -5   8   7        0.06        0.38      2.21 o 
  -4   8   7       20.06       19.04      2.66 o 
  -3   8   7      187.68      189.34      5.28 o 
  -2   8   7       45.96       56.37      3.19 o 
  -1   8   7       75.88       78.05      3.57 o 
   0   8   7       55.92       49.57      3.06 o 
   1   8   7      283.09      250.41      5.90 o 
   2   8   7        9.77        8.53      1.95 o 
   3   8   7        4.80        2.78      2.13 o 
   4   8   7       10.55        9.93      2.28 o 
   5   8   7       16.82       11.67      2.83 o 
   6   8   7        0.01       -1.27      2.22 o 
  -6   9   7        0.20       -2.18      2.53 o 
  -5   9   7        9.17        6.42      2.70 o 
  -4   9   7        4.61        9.70      2.44 o 
  -3   9   7        1.65        1.24      2.34 o 
  -2   9   7        8.08        7.78      2.47 o 
  -1   9   7        1.96        3.76      2.04 o 
   0   9   7        3.69        2.99      1.49 o 
   1   9   7        1.78        0.95      2.32 o 
   2   9   7        4.34        5.37      2.25 o 
   3   9   7       26.33       25.39      2.64 o 
   4   9   7        7.80        6.01      2.37 o 
   5   9   7        2.60        3.41      2.19 o 
   6   9   7        0.03       -0.76      2.21 o 
  -5  10   7        6.98        1.19      2.88 o 
  -4  10   7        5.14        5.10      2.88 o 
  -3  10   7        7.12       11.42      2.60 o 
  -2  10   7        9.51       14.80      2.59 o 
  -1  10   7       27.94       29.52      3.00 o 
   0  10   7        3.84        0.86      1.62 o 
   1  10   7        0.05        1.96      2.14 o 
   2  10   7       10.60        6.72      2.23 o 
   3  10   7        0.34       -0.42      2.28 o 
   4  10   7        1.84        0.44      2.07 o 
  -3  11   7        1.42        1.05      2.67 o 
  -2  11   7        2.23        3.79      2.75 o 
  -1  11   7        8.72        2.73      2.70 o 
   0  11   7        5.86        1.80      4.30 o 
   1  11   7        0.49        0.44      2.25 o 
   2  11   7        0.19       -0.74      2.23 o 
  -9   0   8        2.40        2.90      2.33 o 
  -8   0   8       77.66       71.19      4.01 o 
  -7   0   8      104.81       78.95      3.74 o 
  -6   0   8       74.49       69.54      3.34 o 
  -5   0   8       12.29       12.96      2.02 o 
  -4   0   8      111.51      102.79      3.57 o 
  -3   0   8     1133.55     1125.53      9.70 o 
  -2   0   8        0.00        2.74      1.06 o 
  -1   0   8      583.84      597.58      6.74 o 
   0   0   8       38.09       47.68      2.01 o 
   1   0   8       17.18       17.30      1.69 o 
   2   0   8        1.51        2.17      1.21 o 
   3   0   8       69.99       73.21      2.90 o 
   4   0   8       88.80       86.30      3.18 o 
   5   0   8        5.99        5.91      1.53 o 
   6   0   8        0.46        1.83      1.58 o 
   7   0   8        2.26        7.92      2.06 o 
   8   0   8        3.17        1.87      2.10 o 
   9   0   8        6.71        5.36      2.66 o 
  -9   1   8        1.44       -0.69      1.65 o 
  -8   1   8        7.19        7.80      1.67 o 
  -7   1   8       22.00       22.38      1.93 o 
  -6   1   8       18.83       20.43      3.99 o 
  -5   1   8       60.50       60.32      2.09 o 
  -4   1   8       83.43       77.61      3.79 o 
  -3   1   8       53.17       52.56      1.83 o 
  -2   1   8       23.55       26.64      1.39 o 
  -1   1   8       15.21       18.19      2.01 o 
   0   1   8      305.06      292.12      4.87 o 
   1   1   8        6.62        4.13      1.03 o 
   2   1   8       10.65        9.92      1.05 o 
   3   1   8        2.10        0.81      1.63 o 
   4   1   8       11.07       11.76      1.22 o 
   5   1   8        2.29        2.90      1.81 o 
   6   1   8        0.00        0.50      1.22 o 
   7   1   8       12.26       16.91      1.71 o 
   8   1   8        0.03       -1.41      1.56 o 
   9   1   8        0.14       -0.67      1.67 o 
  -9   2   8        5.46        3.03      1.91 o 
  -8   2   8        0.80        1.61      2.72 o 
  -7   2   8       24.62       24.48      2.22 o 
  -6   2   8       74.40       71.84      2.44 o 
  -5   2   8       35.21       42.62      1.87 o 
  -4   2   8       43.60       39.60      1.73 o 
  -3   2   8       11.81       13.11      1.23 o 
  -2   2   8       32.22       39.47      1.53 o 
  -1   2   8       31.30       31.44      2.90 o 
   0   2   8       44.06       46.49      1.34 o 
   1   2   8      370.69      377.72      4.02 o 
   2   2   8       20.25       21.23      1.33 o 
   3   2   8       31.94       29.18      3.29 o 
   4   2   8       28.38       27.38      2.05 o 
   5   2   8        0.12        0.80      1.50 o 
   6   2   8       15.97        9.77      1.59 o 
   7   2   8        6.61        8.94      1.65 o 
   8   2   8        0.82        0.98      1.60 o 
   9   2   8        1.33        0.68      4.47 o 
  -9   3   8       41.23       39.30      2.59 o 
  -8   3   8        4.91        2.02      1.65 o 
  -7   3   8        0.52        0.87      1.33 o 
  -6   3   8        4.65        2.92      1.34 o 
  -5   3   8        0.64        1.34      1.17 o 
  -4   3   8       45.33       47.56      1.88 o 
  -3   3   8      117.70      106.09      2.46 o 
  -2   3   8      135.33      147.74      6.41 o 
  -1   3   8        1.79        1.62      1.04 o 
   0   3   8        1.08        1.39      0.71 o 
   1   3   8       37.93       39.22      1.65 o 
   2   3   8       51.18       49.55      1.77 o 
   3   3   8       11.43       14.13      1.41 o 
   4   3   8        1.68        2.80      1.23 o 
   5   3   8       74.63       67.62      2.71 o 
   6   3   8       11.76        5.99      1.82 o 
   7   3   8       31.18       29.47      4.64 o 
   8   3   8       23.65       30.38      5.29 o 
  -9   4   8       14.68       16.03      3.34 o 
  -8   4   8        4.76       10.62      2.37 o 
  -7   4   8       20.04       24.98      2.49 o 
  -6   4   8        8.93        8.54      2.15 o 
  -5   4   8        1.50       -0.11      1.96 o 
  -4   4   8        8.02        9.39      2.03 o 
  -3   4   8        2.02        0.89      1.89 o 
  -2   4   8       21.25       23.65      2.10 o 
  -1   4   8      203.34      178.60      4.31 o 
   0   4   8       66.95       61.49      2.47 o 
   1   4   8       60.34       50.99      2.65 o 
   2   4   8        1.10       -0.60      1.43 o 
   3   4   8       36.07       38.45      2.44 o 
   4   4   8        1.33        0.49      1.92 o 
   5   4   8      129.12      140.41      4.64 o 
   6   4   8        0.05        1.19      1.92 o 
   7   4   8        1.05        5.34      2.28 o 
   8   4   8        1.24       -1.29      2.45 o 
  -8   5   8        0.00       -0.29      2.49 o 
  -7   5   8        0.44        4.21      1.96 o 
  -6   5   8        2.66       -0.12      2.13 o 
  -5   5   8       42.48       37.79      2.90 o 
  -4   5   8        2.88        2.40      2.48 o 
  -3   5   8       53.90       55.64      3.24 o 
  -2   5   8      351.37      339.95      6.03 o 
  -1   5   8      177.82      169.99      4.46 o 
   0   5   8        4.72        4.80      1.26 o 
   1   5   8       35.81       33.89      2.43 o 
   2   5   8       10.33       11.61      1.81 o 
   3   5   8        4.03        0.30      1.57 o 
   4   5   8       27.25       25.57      2.52 o 
   5   5   8        9.39        7.06      2.07 o 
   6   5   8        0.14       -0.12      2.02 o 
   7   5   8       13.45       18.79      2.81 o 
   8   5   8        2.47       -0.75      2.73 o 
  -8   6   8        3.17        0.74      2.74 o 
  -7   6   8        1.90        2.70      2.22 o 
  -6   6   8       21.90       24.31      2.64 o 
  -5   6   8       26.13       24.94      2.81 o 
  -4   6   8        0.53        0.97      2.64 o 
  -3   6   8      123.97      132.02      4.49 o 
  -2   6   8       38.27       34.83      3.18 o 
  -1   6   8      105.62      111.07      3.97 o 
   0   6   8       30.70       28.77      1.85 o 
   1   6   8       51.00       50.17      2.82 o 
   2   6   8       84.50       79.98      3.49 o 
   3   6   8       28.61       31.36      2.51 o 
   4   6   8        0.67        1.01      1.81 o 
   5   6   8        2.65        2.78      1.80 o 
   6   6   8        7.47        8.54      2.34 o 
   7   6   8        2.69        3.01      2.44 o 
  -7   7   8        1.08        1.43      2.37 o 
  -6   7   8        1.62        4.63      2.45 o 
  -5   7   8       13.93       13.33      2.53 o 
  -4   7   8        5.46       -2.21      2.56 o 
  -3   7   8        3.54        4.42      2.22 o 
  -2   7   8      182.02      208.01      5.42 o 
  -1   7   8       37.68       33.44      2.81 o 
   0   7   8        4.50        5.92      2.29 o 
   1   7   8       95.54       81.21      3.59 o 
   2   7   8        0.02       -0.87      1.74 o 
   3   7   8        2.70        3.77      1.73 o 
   4   7   8        4.48        2.06      2.04 o 
   5   7   8        0.00        2.33      2.18 o 
   6   7   8        0.19        0.98      2.43 o 
   7   7   8       16.97       24.69      3.18 o 
  -6   8   8        7.59        6.68      2.48 o 
  -5   8   8        1.22       -1.73      2.33 o 
  -4   8   8       10.26       12.21      2.55 o 
  -3   8   8        0.56        4.21      2.21 o 
  -2   8   8       11.27        4.31      2.70 o 
  -1   8   8        6.40        8.93      2.21 o 
   0   8   8        3.39        3.23      2.57 o 
   1   8   8       32.70       25.82      2.82 o 
   2   8   8        3.91        2.03      2.10 o 
   3   8   8        9.20        7.82      2.49 o 
   4   8   8       25.44       20.93      2.71 o 
   5   8   8       28.98       31.89      3.16 o 
   6   8   8       11.23        7.47      2.93 o 
  -5   9   8        0.72        2.30      2.44 o 
  -4   9   8        6.86        7.79      2.74 o 
  -3   9   8       32.45       36.80      3.42 o 
  -2   9   8        4.28        6.76      2.32 o 
  -1   9   8        3.08        8.79      2.19 o 
   0   9   8        5.73        7.82      1.57 o 
   1   9   8        4.21        1.91      1.98 o 
   2   9   8       84.17       68.87      3.85 o 
   3   9   8       10.57       14.73      2.48 o 
   4   9   8        5.71        8.37      2.52 o 
   5   9   8        5.74        4.51      2.49 o 
  -4  10   8        0.77       -0.30      2.63 o 
  -3  10   8        1.80        3.01      2.48 o 
  -2  10   8        6.16        8.24      2.59 o 
  -1  10   8       11.69        8.95      2.73 o 
   0  10   8        6.09        6.46      1.67 o 
   1  10   8        4.85        1.39      2.36 o 
   2  10   8        6.11        6.98      2.55 o 
   3  10   8        4.46        2.79      2.19 o 
  -1  11   8        1.38        1.21      2.55 o 
   0  11   8        1.67        3.57      1.69 o 
  -9   1   9        3.10        3.45      3.16 o 
  -8   1   9        0.14        0.17      1.50 o 
  -7   1   9        0.09       -0.22      1.46 o 
  -6   1   9        0.08       -1.19      2.08 o 
  -5   1   9       18.71       14.45      1.51 o 
  -4   1   9      125.51      125.14      2.83 o 
  -3   1   9        6.74        9.13      1.91 o 
  -2   1   9       64.74       63.85      5.68 o 
  -1   1   9        3.16        3.53      1.12 o 
   0   1   9       75.36       83.81      1.55 o 
   1   1   9      140.06      124.07      3.47 o 
   2   1   9        0.07       -0.51      1.10 o 
   3   1   9        3.51        4.20      1.23 o 
   4   1   9        4.80        8.10      1.27 o 
   5   1   9        0.07        1.18      1.40 o 
   6   1   9        5.77        9.90      1.45 o 
   7   1   9        6.20        7.10      1.52 o 
   8   1   9        0.12        0.30      4.61 o 
  -9   2   9       16.48       17.47      3.05 o 
  -8   2   9       34.48       29.26      2.29 o 
  -7   2   9       10.82       13.26      1.74 o 
  -6   2   9       62.87       54.65      2.34 o 
  -5   2   9        4.33        1.55      1.30 o 
  -4   2   9        1.81        1.24      1.22 o 
  -3   2   9       23.11       19.20      1.49 o 
  -2   2   9        0.64        0.01      1.13 o 
  -1   2   9       54.62       47.83      1.81 o 
   0   2   9       45.45       40.39      1.22 o 
   1   2   9      114.13      123.26      2.70 o 
   2   2   9        0.01        0.52      1.03 o 
   3   2   9      232.86      261.86      4.23 o 
   4   2   9        4.35        3.51      1.35 o 
   5   2   9       31.54       36.02      2.02 o 
   6   2   9       10.35       11.66      1.69 o 
   7   2   9       15.92       22.01      2.06 o 
   8   2   9        6.25        7.72      1.71 o 
  -9   3   9       13.71       13.68      3.07 o 
  -8   3   9        0.34       -0.11      2.77 o 
  -7   3   9        0.01        0.94      1.38 o 
  -6   3   9        0.10        0.18      1.31 o 
  -5   3   9        1.33        0.95      1.25 o 
  -4   3   9        5.90        5.73      1.42 o 
  -3   3   9       94.56       91.49      7.22 o 
  -2   3   9       34.92       24.69      1.68 o 
  -1   3   9       39.97       36.60      1.69 o 
   0   3   9        0.27        0.36      0.95 o 
   1   3   9       23.73       19.27      1.49 o 
   2   3   9       58.69       60.92      5.56 o 
   3   3   9        2.76        4.27      1.35 o 
   4   3   9       26.17       33.23      1.88 o 
   5   3   9        0.21       -1.35      1.81 o 
   6   3   9        0.66       -0.06      1.50 o 
   7   3   9        2.09        2.18      1.66 o 
   8   3   9        1.12        1.60      1.72 o 
  -8   4   9       10.43        9.84      3.00 o 
  -7   4   9       23.26       22.41      3.04 o 
  -6   4   9       13.90       11.60      2.47 o 
  -5   4   9       12.35       11.49      2.32 o 
  -4   4   9        1.75        1.44      1.87 o 
  -3   4   9      257.75      252.89      5.68 o 
  -2   4   9      257.26      238.48      5.38 o 
  -1   4   9       17.09       21.93      2.24 o 
   0   4   9       49.71       42.96      1.86 o 
   1   4   9       18.35       18.11      1.88 o 
   2   4   9        5.34        7.22      1.66 o 
   3   4   9      105.84      120.41      4.13 o 
   4   4   9       36.12       42.53      2.97 o 
   5   4   9        9.29       17.85      2.48 o 
   6   4   9        1.19        1.40      2.17 o 
   7   4   9        0.93        1.25      2.10 o 
  -8   5   9       14.21       14.39      3.19 o 
  -7   5   9        1.01        2.86      2.47 o 
  -6   5   9        1.21        0.50      2.18 o 
  -5   5   9       27.88       39.12      2.90 o 
  -4   5   9       17.94       18.88      2.59 o 
  -3   5   9        3.51        5.48      2.49 o 
  -2   5   9       55.56       46.82      3.23 o 
  -1   5   9       50.60       45.07      2.96 o 
   0   5   9      105.03      114.79      3.81 o 
   1   5   9        5.61        6.54      1.74 o 
   2   5   9        1.94        4.40      1.85 o 
   3   5   9       31.34       31.79      2.59 o 
   4   5   9        0.05        1.49      1.91 o 
   5   5   9        3.63        0.00      2.19 o 
   6   5   9        0.49        2.14      1.96 o 
   7   5   9        7.57        6.25      2.34 o 
  -7   6   9       32.67       38.08      3.24 o 
  -6   6   9        7.15        7.03      2.45 o 
  -5   6   9        6.60        2.97      2.43 o 
  -4   6   9       89.94       83.59      3.98 o 
  -3   6   9      145.92      141.20      4.80 o 
  -2   6   9       18.91       23.32      2.62 o 
  -1   6   9      461.76      487.33      7.78 o 
   0   6   9        7.56        9.59      2.56 o 
   1   6   9       20.07       18.63      2.34 o 
   2   6   9        8.66        9.01      2.18 o 
   3   6   9        1.00       -1.61      1.95 o 
   4   6   9        0.01       -2.13      2.13 o 
   5   6   9        0.00       -1.83      1.83 o 
   6   6   9        0.00        0.56      2.36 o 
  -7   7   9        1.86        3.03      2.63 o 
  -6   7   9       10.61       11.84      2.63 o 
  -5   7   9        4.02        2.64      2.28 o 
  -4   7   9       13.78       10.86      2.59 o 
  -3   7   9        3.84        7.64      2.26 o 
  -2   7   9       20.07       21.97      2.90 o 
  -1   7   9        7.99        6.70      2.55 o 
   0   7   9       30.31       29.56      1.97 o 
   1   7   9        9.31       10.93      2.34 o 
   2   7   9        7.56       11.61      2.10 o 
   3   7   9       37.03       34.10      2.90 o 
   4   7   9       21.06       15.39      2.67 o 
   5   7   9        7.49        8.75      2.64 o 
   6   7   9       32.84       29.96      3.34 o 
  -6   8   9        2.74        3.46      2.75 o 
  -5   8   9        0.88       -0.99      2.40 o 
  -4   8   9        0.92        1.08      2.25 o 
  -3   8   9       16.66       22.34      2.81 o 
  -2   8   9        7.04        9.16      2.47 o 
  -1   8   9       36.52       33.22      3.26 o 
   0   8   9       45.23       46.78      2.45 o 
   1   8   9        2.87        1.25      2.30 o 
   2   8   9       76.17       77.22      3.93 o 
   3   8   9        4.66        7.20      2.23 o 
   4   8   9        3.72        3.22      2.22 o 
   5   8   9        1.86        1.49      2.59 o 
  -4   9   9        0.42        0.87      2.30 o 
  -3   9   9       17.28       19.75      3.18 o 
  -2   9   9       13.17       15.69      2.88 o 
  -1   9   9       25.27       26.75      3.13 o 
   0   9   9        2.85        6.91      1.70 o 
   1   9   9        7.34        6.25      2.62 o 
   2   9   9        6.61        7.37      2.29 o 
   3   9   9       22.55       26.97      3.11 o 
   4   9   9        0.08       -2.34      2.34 o 
  -2  10   9       21.36       24.65      3.57 o 
  -1  10   9        1.27       -0.87      2.47 o 
   0  10   9        9.49       13.87      1.97 o 
   1  10   9        0.89        2.52      2.17 o 
   2  10   9        0.66       -0.60      2.33 o 
  -8   0  10        1.34        3.41      2.11 o 
  -7   0  10        8.84        4.78      2.40 o 
  -6   0  10       32.74       28.27      2.77 o 
  -5   0  10       38.79       42.46      2.96 o 
  -4   0  10       88.96       72.33      3.52 o 
  -3   0  10        6.90        9.09      2.04 o 
  -2   0  10      191.10      166.31      4.52 o 
  -1   0  10      138.40      127.87      4.08 o 
   0   0  10      215.29      191.39      3.39 o 
   1   0  10        0.93        1.57      1.81 o 
   2   0  10       37.33       50.38      2.81 o 
   3   0  10        6.67        6.91      1.79 o 
   4   0  10       61.09       61.95      3.44 o 
   5   0  10        1.01        1.65      1.93 o 
   6   0  10        0.56       -2.00      2.00 o 
   7   0  10        5.12        6.99      2.43 o 
  -8   1  10        2.18        1.24      1.92 o 
  -7   1  10        1.01        2.76      1.53 o 
  -6   1  10        2.76        5.07      1.44 o 
  -5   1  10       86.37       72.43      2.64 o 
  -4   1  10        8.29        5.37      1.41 o 
  -3   1  10       18.63       16.65      1.50 o 
  -2   1  10        9.47       12.58      1.49 o 
  -1   1  10       21.27       23.41      1.59 o 
   0   1  10       15.31       13.85      1.02 o 
   1   1  10       36.01       29.03      2.05 o 
   2   1  10        6.65        5.87      2.47 o 
   3   1  10       11.99        8.84      1.43 o 
   4   1  10        7.60        6.64      1.53 o 
   5   1  10       22.22       26.83      1.94 o 
   6   1  10        0.36        2.40      1.48 o 
   7   1  10        1.39        1.75      1.63 o 
  -8   2  10        0.31       -1.88      1.88 o 
  -7   2  10        5.25        6.76      1.64 o 
  -6   2  10        0.02       -1.40      1.40 o 
  -5   2  10       28.96       28.40      1.97 o 
  -4   2  10        4.01        5.15      1.35 o 
  -3   2  10        0.01       -0.24      1.18 o 
  -2   2  10        1.13        1.99      1.23 o 
  -1   2  10       99.18       99.24      2.62 o 
   0   2  10        6.05        6.21      0.95 o 
   1   2  10       23.07       19.86      1.54 o 
   2   2  10       12.11        9.02      1.59 o 
   3   2  10        0.26        0.59      1.25 o 
   4   2  10       57.85       62.68      2.50 o 
   5   2  10       17.47       22.62      4.33 o 
   6   2  10        4.50        3.33      1.53 o 
   7   2  10        2.35        1.74      1.71 o 
  -8   3  10       43.76       43.03      2.66 o 
  -7   3  10       19.08       13.71      1.97 o 
  -6   3  10        1.36       -0.16      2.18 o 
  -5   3  10        1.00       -0.72      1.35 o 
  -4   3  10      108.04      111.75      4.39 o 
  -3   3  10       19.27       21.34      1.70 o 
  -2   3  10       18.07       18.52      1.68 o 
  -1   3  10       75.35       74.13      2.50 o 
   0   3  10        4.74        5.49      0.95 o 
   1   3  10       17.44       19.45      1.94 o 
   2   3  10        1.61        4.49      2.15 o 
   3   3  10       13.14        7.74      1.56 o 
   4   3  10      108.02      127.11      3.25 o 
   5   3  10       10.35       15.32      2.21 o 
   6   3  10        3.23        2.93      1.60 o 
   7   3  10        1.76        0.87      1.67 o 
  -8   4  10        4.32        6.23      3.01 o 
  -7   4  10        0.97       -0.42      2.21 o 
  -6   4  10        0.01       -2.23      2.23 o 
  -5   4  10        0.16       -2.19      2.19 o 
  -4   4  10      111.59      108.51      4.38 o 
  -3   4  10      155.71      159.47      5.08 o 
  -2   4  10        8.71        8.41      2.32 o 
  -1   4  10       46.56       41.06      2.89 o 
   0   4  10        0.14        1.69      1.21 o 
   1   4  10        5.49        5.79      1.87 o 
   2   4  10        0.12        0.00      1.87 o 
   3   4  10        0.65        1.57      1.91 o 
   4   4  10        1.25        2.26      1.92 o 
   5   4  10       15.16       16.76      2.67 o 
   6   4  10        0.47       -1.38      1.96 o 
   7   4  10        0.17        0.75      2.14 o 
  -7   5  10        0.06        2.90      2.32 o 
  -6   5  10        0.89       -0.55      2.37 o 
  -5   5  10       15.50       20.06      2.53 o 
  -4   5  10       46.54       41.54      3.26 o 
  -3   5  10       34.05       28.39      3.18 o 
  -2   5  10       14.56       12.96      2.64 o 
  -1   5  10       44.79       41.77      3.24 o 
   0   5  10       20.84       22.67      1.80 o 
   1   5  10        0.16        1.87      1.69 o 
   2   5  10        7.83        7.11      2.30 o 
   3   5  10        0.17       -1.89      2.06 o 
   4   5  10       15.26       14.27      2.60 o 
   5   5  10        1.02        5.22      1.92 o 
   6   5  10        0.18        0.57      2.04 o 
  -6   6  10        2.22        7.39      2.22 o 
  -5   6  10        2.06        1.47      2.48 o 
  -4   6  10       20.46       23.09      2.93 o 
  -3   6  10       17.63       15.70      2.86 o 
  -2   6  10        8.21        7.96      2.47 o 
  -1   6  10        0.01        1.38      2.37 o 
   0   6  10        0.54       -0.48      2.48 o 
   1   6  10        7.25        8.64      2.11 o 
   2   6  10        4.68        0.48      2.14 o 
   3   6  10       24.40       19.56      2.78 o 
   4   6  10       32.08       32.55      3.12 o 
   5   6  10        0.23        2.25      2.19 o 
   6   6  10        1.31       -0.60      2.44 o 
  -6   7  10        1.03       -1.80      2.63 o 
  -5   7  10        1.17        2.41      2.34 o 
  -4   7  10        1.30        0.00      2.18 o 
  -3   7  10        5.76        7.75      2.55 o 
  -2   7  10        7.19        2.51      2.62 o 
  -1   7  10       17.24       18.79      2.86 o 
   0   7  10        1.65        2.87      1.79 o 
   1   7  10        9.56       12.91      2.60 o 
   2   7  10        0.06        0.26      2.04 o 
   3   7  10        1.07       -2.34      2.34 o 
   4   7  10        6.42        8.44      2.44 o 
   5   7  10        1.98        7.45      2.45 o 
  -5   8  10        0.13       -1.81      2.40 o 
  -4   8  10        0.01        0.72      2.32 o 
  -3   8  10       13.90       16.53      2.96 o 
  -2   8  10        3.82        2.30      2.55 o 
  -1   8  10        0.19       -0.14      2.33 o 
   0   8  10        0.29       -1.18      2.66 o 
   1   8  10        6.21       10.12      2.34 o 
   2   8  10        3.53        4.43      2.30 o 
   3   8  10        2.26        0.72      2.36 o 
   4   8  10        0.26       -2.59      2.59 o 
  -3   9  10        0.08       -2.10      2.56 o 
  -2   9  10        0.06        3.65      2.32 o 
  -1   9  10        0.01       -1.58      2.64 o 
   0   9  10        2.54        2.82      1.89 o 
   1   9  10       10.79       11.82      2.41 o 
   2   9  10        1.23        1.64      2.30 o 
  -7   1  11        3.85        3.79      1.70 o 
  -6   1  11        1.69        3.25      1.47 o 
  -5   1  11       11.17       12.28      1.67 o 
  -4   1  11        0.46        0.65      2.85 o 
  -3   1  11       22.11       25.83      3.42 o 
  -2   1  11       11.94        7.87      1.45 o 
  -1   1  11        0.48        1.20      1.33 o 
   0   1  11       13.88       15.97      1.11 o 
   1   1  11       35.26       44.18      2.11 o 
   2   1  11        3.75        2.50      1.27 o 
   3   1  11        0.23       -0.84      1.45 o 
   4   1  11       16.59       11.31      2.66 o 
   5   1  11       21.40       23.98      2.07 o 
   6   1  11        0.02        2.05      1.44 o 
   7   1  11        0.01        2.22      2.43 o 
  -7   2  11        0.00        2.55      1.64 o 
  -6   2  11       16.19       19.86      1.92 o 
  -5   2  11        0.63        1.24      1.44 o 
  -4   2  11        6.70        5.36      1.59 o 
  -3   2  11       31.22       32.85      2.99 o 
  -2   2  11        4.80        5.04      1.30 o 
  -1   2  11      123.86      134.44      3.25 o 
   0   2  11       17.63       23.25      1.23 o 
   1   2  11        3.70        4.15      1.28 o 
   2   2  11       28.78       28.14      1.88 o 
   3   2  11        3.05        5.72      2.43 o 
   4   2  11        1.91        2.97      2.64 o 
   5   2  11        1.20        2.10      1.45 o 
   6   2  11        2.90        1.63      1.73 o 
  -7   3  11        4.28        6.11      1.65 o 
  -6   3  11        6.63        9.46      1.75 o 
  -5   3  11        1.39        2.48      1.46 o 
  -4   3  11        0.74        2.77      1.79 o 
  -3   3  11       15.88       16.20      2.17 o 
  -2   3  11        3.46        3.53      1.42 o 
  -1   3  11       36.12       39.14      2.28 o 
   0   3  11       36.78       38.65      1.46 o 
   1   3  11        9.33        8.64      1.41 o 
   2   3  11        0.33        0.91      1.32 o 
   3   3  11        6.65        8.99      1.64 o 
   4   3  11        3.26        4.24      1.56 o 
   5   3  11        6.07       12.64      2.16 o 
   6   3  11        2.98        6.52      1.64 o 
  -7   4  11        0.41        1.95      2.58 o 
  -6   4  11        0.67       -2.41      2.41 o 
  -5   4  11       11.16       17.42      2.83 o 
  -4   4  11        0.54        1.61      2.40 o 
  -3   4  11       59.91       65.15      3.86 o 
  -2   4  11       32.86       31.29      2.78 o 
  -1   4  11        1.86        5.21      2.08 o 
   0   4  11        5.54        7.62      1.53 o 
   1   4  11        3.67        3.57      1.89 o 
   2   4  11        2.43        2.13      2.17 o 
   3   4  11       15.35        7.55      2.58 o 
   4   4  11       28.17       30.07      3.00 o 
   5   4  11        7.87       12.26      2.40 o 
   6   4  11        0.00        0.30      2.26 o 
  -6   5  11        3.19        3.92      2.68 o 
  -5   5  11       22.72       20.39      3.07 o 
  -4   5  11        0.01        1.29      2.33 o 
  -3   5  11       15.44       17.06      2.82 o 
  -2   5  11       21.49       23.82      3.01 o 
  -1   5  11       27.70       30.97      3.12 o 
   0   5  11        2.32        1.23      1.54 o 
   1   5  11       23.61       23.69      2.53 o 
   2   5  11        4.88        2.86      2.13 o 
   3   5  11        0.14       -1.81      2.14 o 
   4   5  11        0.00        0.82      2.25 o 
   5   5  11        3.38        5.66      2.40 o 
  -5   6  11        6.33        9.06      2.52 o 
  -4   6  11        1.65       -2.33      2.47 o 
  -3   6  11       12.55        7.90      2.52 o 
  -2   6  11       12.14       13.07      2.63 o 
  -1   6  11       37.89       30.44      3.30 o 
   0   6  11       26.85       29.30      2.23 o 
   1   6  11       12.80       12.67      2.66 o 
   2   6  11       13.12        9.59      2.56 o 
   3   6  11        3.43        2.74      2.25 o 
   4   6  11       13.06       14.94      2.79 o 
  -4   7  11        0.95       -2.45      2.45 o 
  -3   7  11       16.57       14.70      2.90 o 
  -2   7  11       26.23       23.06      3.33 o 
  -1   7  11        0.18       -2.60      2.60 o 
   0   7  11       50.82       46.87      3.62 o 
   1   7  11       10.86       12.69      2.75 o 
   2   7  11       22.07       27.69      2.85 o 
   3   7  11        5.89        2.90      2.49 o 
   4   7  11        0.88       -2.13      2.34 o 
  -3   8  11        1.99        4.48      2.70 o 
  -2   8  11        9.66       16.79      2.85 o 
  -1   8  11       25.22       32.03      3.48 o 
   0   8  11        1.19        3.07      2.66 o 
   1   8  11        2.15       -2.38      2.38 o 
   2   8  11        0.07        0.60      2.33 o 
  -7   0  12        2.06       -1.21      2.25 o 
  -6   0  12        0.05        2.11      2.00 o 
  -5   0  12        0.57        2.92      2.17 o 
  -4   0  12        6.38        8.41      2.08 o 
  -3   0  12        3.32        0.00      2.26 o 
  -2   0  12        0.37        2.33      1.91 o 
  -1   0  12       31.09       24.48      2.49 o 
   0   0  12        0.00        0.40      1.38 o 
   1   0  12       18.76       23.47      2.77 o 
   2   0  12        2.50        3.61      2.13 o 
   3   0  12      119.89      152.58      5.40 o 
   4   0  12        8.59        8.49      2.67 o 
   5   0  12        0.25        2.55      2.17 o 
   6   0  12        0.38        1.68      2.17 o 
  -7   1  12        0.44        1.25      1.66 o 
  -6   1  12        0.13       -0.57      1.46 o 
  -5   1  12        8.01        4.19      2.13 o 
  -4   1  12        0.40       -0.60      1.52 o 
  -3   1  12       23.17       26.54      1.89 o 
  -2   1  12       11.96       11.66      2.23 o 
  -1   1  12       32.12       27.68      2.02 o 
   0   1  12        2.43        2.67      1.01 o 
   1   1  12        4.09        2.24      1.66 o 
   2   1  12        0.10        2.73      1.44 o 
   3   1  12       10.82       15.79      1.88 o 
   4   1  12        0.00        2.33      1.70 o 
   5   1  12        1.05        2.29      2.84 o 
  -6   2  12        1.00        2.15      1.74 o 
  -5   2  12        1.32       -0.61      1.64 o 
  -4   2  12        0.01       -0.43      1.60 o 
  -3   2  12        6.67        4.91      3.56 o 
  -2   2  12        9.95        7.10      1.74 o 
  -1   2  12        0.21       -0.43      1.64 o 
   0   2  12        1.16        1.09      1.53 o 
   1   2  12       37.31       41.67      2.28 o 
   2   2  12       13.94       18.90      1.82 o 
   3   2  12        0.26        3.33      3.40 o 
   4   2  12       15.48       22.14      4.40 o 
   5   2  12        1.51       -1.08      1.72 o 
  -6   3  12        0.06        0.52      1.72 o 
  -5   3  12       33.46       37.17      2.43 o 
  -4   3  12       28.32       31.86      2.25 o 
  -3   3  12        0.84        2.99      2.46 o 
  -2   3  12        0.20        0.94      1.55 o 
  -1   3  12        0.73        2.38      1.33 o 
   0   3  12        4.70        8.46      1.21 o 
   1   3  12        1.14        3.01      1.55 o 
   2   3  12        2.28        2.85      1.96 o 
   3   3  12        2.50        5.34      1.67 o 
   4   3  12        1.19        3.05      1.58 o 
   5   3  12        0.02       -1.00      1.52 o 
  -6   4  12        0.05        0.45      2.47 o 
  -5   4  12        1.21       -0.99      2.79 o 
  -4   4  12        5.91        4.07      2.53 o 
  -3   4  12       19.82       16.98      2.96 o 
  -2   4  12        0.25       -1.14      2.13 o 
  -1   4  12        0.36       -2.15      2.15 o 
   0   4  12       27.95       29.40      2.75 o 
   1   4  12       14.76       23.03      2.79 o 
   2   4  12        8.90       11.64      2.33 o 
   3   4  12        1.16       -0.82      2.21 o 
   4   4  12        0.02       -1.28      2.29 o 
   5   4  12        2.62        3.49      2.40 o 
  -5   5  12        0.34        1.79      2.52 o 
  -4   5  12        2.30       -2.83      2.83 o 
  -3   5  12        0.21        1.64      2.34 o 
  -2   5  12        3.86        0.93      2.37 o 
  -1   5  12       12.49        9.98      2.37 o 
   0   5  12        2.02        5.12      4.14 o 
   1   5  12        5.00        6.79      2.34 o 
   2   5  12        1.88       -1.09      2.29 o 
   3   5  12       12.71       18.15      2.60 o 
   4   5  12        0.03       -0.45      2.07 o 
  -4   6  12        0.77        3.12      2.40 o 
  -3   6  12        1.66        0.14      2.41 o 
  -2   6  12       12.42       12.03      2.71 o 
  -1   6  12        8.45        7.88      2.51 o 
   0   6  12        0.02        0.28      1.68 o 
   1   6  12        3.61        5.60      2.47 o 
   2   6  12        0.14        1.58      2.07 o 
   3   6  12        1.37       -2.23      2.44 o 
  -3   7  12        0.00        0.76      2.59 o 
  -2   7  12        1.49       -0.45      2.58 o 
  -1   7  12        7.49        8.65      2.68 o 
   0   7  12       10.68       13.12      2.11 o 
   1   7  12        0.75        1.93      2.41 o 
   2   7  12        7.20       12.61      2.63 o 
  -5   1  13        1.38        1.53      1.63 o 
  -4   1  13       12.45       16.88      2.02 o 
  -3   1  13        4.46        4.55      1.73 o 
  -2   1  13        0.72        3.39      1.43 o 
  -1   1  13       22.56       27.76      2.04 o 
   0   1  13        1.04        0.68      1.11 o 
   1   1  13        0.75       -0.64      1.55 o 
   2   1  13        0.13        2.22      1.47 o 
   3   1  13       11.75       11.06      1.99 o 
   4   1  13       38.08       56.75      3.59 o 
  -5   2  13       16.37       17.95      3.47 o 
  -4   2  13        8.14       13.68      2.75 o 
  -3   2  13       31.87       32.80      2.47 o 
  -2   2  13        2.79        0.80      1.79 o 
  -1   2  13        2.02        1.20      1.70 o 
   0   2  13       28.58       26.28      1.52 o 
   1   2  13        9.31       11.95      1.86 o 
   2   2  13       13.31       17.07      2.04 o 
   3   2  13        0.04        2.42      3.18 o 
   4   2  13        0.05       -0.86      5.72 o 
  -5   3  13        0.38        1.28      1.82 o 
  -4   3  13        9.12       12.02      1.87 o 
  -3   3  13       20.37       23.93      2.50 o 
  -2   3  13        0.52       -0.39      1.67 o 
  -1   3  13        1.00        0.56      1.57 o 
   0   3  13        9.68       10.25      1.31 o 
   1   3  13        0.01        0.01      1.55 o 
   2   3  13        0.06       -0.50      1.58 o 
   3   3  13        1.67        2.33      1.72 o 
   4   3  13        0.15       -1.74      1.75 o 
  -4   4  13       37.82       39.65      3.63 o 
  -3   4  13        0.17       -0.44      2.62 o 
  -2   4  13        0.17        2.10      2.18 o 
  -1   4  13        0.02       -2.22      2.23 o 
   0   4  13        2.36        8.10      1.68 o 
   1   4  13        0.08       -0.56      2.47 o 
   2   4  13        0.58        4.47      2.26 o 
   3   4  13        1.22       -2.40      2.40 o 
  -3   5  13        2.06        4.32      2.45 o 
  -2   5  13        0.39        2.33      2.33 o 
  -1   5  13        0.41        1.88      2.29 o 
   0   5  13        2.98        1.19      2.10 o 
   1   5  13        4.21        2.78      2.66 o 
   2   5  13        2.04        0.90      2.29 o 
  -1   6  13        0.11        2.58      2.45 o 
   0   6  13        4.87        2.68      1.97 o 
  -4   0  14        0.84       -0.76      2.62 o 
  -3   0  14        0.00       -1.76      2.22 o 
  -2   0  14        0.58        0.14      2.29 o 
  -1   0  14        0.54        6.12      1.98 o 
   0   0  14        6.50        7.38      1.65 o 
   1   0  14        3.06        5.34      2.37 o 
   2   0  14       22.17       30.19      3.24 o 
  -3   1  14        1.20        2.66      1.70 o 
  -2   1  14        0.16        2.01      1.54 o 
  -1   1  14        0.48        1.42      1.55 o 
   0   1  14        0.48       -0.98      1.15 o 
   1   1  14        0.00       -1.70      3.05 o 
   2   1  14        1.85        2.87      2.90 o 
  -3   2  14        6.88        4.87      1.98 o 
  -2   2  14        7.99       11.07      2.12 o 
  -1   2  14        0.16        4.98      1.96 o 
   0   2  14        1.66        0.09      1.18 o 
   1   2  14        5.12        4.21      1.97 o 
   2   2  14        0.46       -1.49      1.85 o 
  -2   3  14        3.33        0.90      1.87 o 
  -1   3  14        6.87        6.89      2.59 o 
   0   3  14        0.48        1.49      1.16 o 
   1   3  14        0.95        0.57      2.17 o 
                                                 
